# Supplementary material for: Transmission of Multidrug-Resistant Salmonella enterica Subspecies enterica 4,[5],12:i:- Sequence Type 34 between Europe and the United States
Source: Emerg Infect Dis. 2020 Dec;26(12):3034–8. doi: 10.3201/eid2612.200336 (PMC7706949; doi:10.3201/eid2612.200336)
Supplement: Appendix 1 — Dataset of 1,431 publicly available Salmonella enterica subsp. enterica 4,[5],12:i:- sequence type 34 isolates from Europe and United States, 2008–2017. [file 20-0336-Techapp-s1.xlsx]

## Sheet: Appendix 1 Table 1
Article DOI: https://doi.org/10.3201/eid2612.200336
Transmission of Multidrug-Resistant Salmonella enterica Subspecies enterica 4,[5],12:i:- Sequence Type 34 between Europe and United States
General information				Assembly information			Metadata						Included in subsets										Acquired antimicrobial resistance genes (AARGs) confering resistance to:															ASSuT genotype
Run number	NCBI biosample	WGS ID	Center name	Genome size	Contigs	N50 of contig size	Collection location general	Collection location specific	Source	Serotype	MLST type	Collection date	Subset1	Subset2	Subset3	Subset4	Subset5	Subset6	Subset7	Subset8	Subset9	Subset10	Aminoglycoside	Beta lactam	Colistin	Fosfomycin	Fusidicacid	Glycopeptide	Macrolide	Nitroimidazole	Oxazolidinone	Phenicol	Quinolone	Rifampicin	Sulphonamide	Tetracycline	Trimethoprim	ASSuT
ERR1540277	SAMEA4349318		STATENS SERUM INSTITUT	5072078	57	184517	Europe	Denmark	Human	4,[5],12:i:-	ST-34	2013-03-01	0	0	1	0	0	0	1	0	1	1	aph(6)-Id;aph(3'')-Ib	blaTEM-1B											sul2	tet(B)		Yes
ERR1540278	SAMEA4349319		STATENS SERUM INSTITUT	4930642	58	209223	Europe	Denmark	Human	4,[5],12:i:-	ST-34	2013-03-01	0	0	0	1	0	0	0	1	1	0	aph(6)-Id;aph(3'')-Ib	blaTEM-1B											sul2	tet(B)		Yes
ERR1540288	SAMEA4349329		STATENS SERUM INSTITUT	4962340	71	155933	Europe	Denmark	Human	4,[5],12:i:-	ST-34	2013-03-01	0	1	0	0	0	0	0	0	1	0														tet(B)		No
ERR1540292	SAMEA4349333		STATENS SERUM INSTITUT	4995450	69	238803	Europe	Denmark	Human	4,[5],12:i:-	ST-34	2013-03-01	0	0	0	0	0	0	0	0	0	0	aph(6)-Id;aph(3'')-Ib	blaTEM-1B											sul2	tet(B)		Yes
ERR1540298	SAMEA4349339		STATENS SERUM INSTITUT	4937073	56	238708	Europe	Denmark	Human	4,[5],12:i:-	ST-34	2013-03-01	0	0	0	1	0	0	0	1	0	0	aph(6)-Id;aph(3'')-Ib	blaTEM-1B											sul2			No
ERR1540304	SAMEA4349345		STATENS SERUM INSTITUT	5125693	88	128558	Europe	Denmark	Human	4,[5],12:i:-	ST-34	2013-03-01	1	1	0	0	1	1	0	1	0	1	aph(6)-Id;aac(3)-VIa-like;aadA1-like;aph(3'')-Ib	blaTEM-1B;blaCTX-M-14								floR-like	qnrS1		sul2	tet(B);tet(M)-like		Yes
ERR1540312	SAMEA4349353		STATENS SERUM INSTITUT	4973514	44	283886	Europe	Denmark	Human	4,[5],12:i:-	ST-34	2013-03-01	0	1	1	0	0	1	1	0	0	0	aph(3'')-Ib												sul2	tet(B)		No
ERR1540314	SAMEA4349355		STATENS SERUM INSTITUT	4988425	30	561612	Europe	Denmark	Human	4,[5],12:i:-	ST-34	2013-03-01	0	0	1	0	0	0	1	0	0	1	aph(3'')-Ib;aph(6)-Id	blaTEM-1B											sul2	tet(B)		Yes
ERR1540315	SAMEA4349356		STATENS SERUM INSTITUT	5661164	96	170877	Europe	Denmark	Human	4,[5],12:i:-	ST-34	2013-03-01	1	0	0	0	1	1	0	0	1	0	aph(6)-Id;aph(3'')-Ib	blaTEM-1B											sul2	tet(B)		Yes
ERR1540316	SAMEA4349357		STATENS SERUM INSTITUT	4964621	77	174747	Europe	Denmark	Human	4,[5],12:i:-	ST-34	2013-03-01	1	1	0	0	1	1	0	0	0	0	aph(6)-Id;aph(3'')-Ib	blaTEM-1B											sul2	tet(B)		Yes
ERR1540318	SAMEA4349359		STATENS SERUM INSTITUT	5075727	76	105827	Europe	Denmark	Human	4,[5],12:i:-	ST-34	2013-03-01	1	0	1	0	0	0	0	0	0	0	aph(3'')-Ib;aph(6)-Id	blaTEM-1B											sul2	tet(B)		Yes
ERR1540319	SAMEA4349360		STATENS SERUM INSTITUT	5073676	77	179758	Europe	Denmark	Human	4,[5],12:i:-	ST-34	2013-03-01	1	1	0	0	1	1	0	0	0	0	aph(6)-Id;aph(3'')-Ib	blaTEM-1B											sul2	tet(B)		Yes
ERR1540324	SAMEA4349365		STATENS SERUM INSTITUT	5096961	54	279013	Europe	Denmark	Human	4,[5],12:i:-	ST-34	2013-03-01	1	1	0	1	1	1	0	1	0	1	aac(3)-IId-like;aph(6)-Id;aph(3'')-Ib	blaTEM-1B;blaCTX-M-55								floR-like	qnrS1		sul2	tet(A)-like		No
ERR1540325	SAMEA4349366		STATENS SERUM INSTITUT	4952614	66	223887	Europe	Denmark	Human	4,[5],12:i:-	ST-34	2013-03-01	1	0	0	0	1	0	0	0	0	0	aph(6)-Id;aph(3'')-Ib	blaTEM-1B											sul2	tet(B)		Yes
ERR1540327	SAMEA4349368		STATENS SERUM INSTITUT	4944691	76	225014	Europe	Denmark	Human	4,[5],12:i:-	ST-34	2013-03-01	0	0	1	0	0	0	1	0	0	0	aph(6)-Id;aph(3'')-Ib	blaTEM-1B											sul2	tet(B)		Yes
ERR1540330	SAMEA4349371		STATENS SERUM INSTITUT	4982014	88	110963	Europe	Denmark	Human	4,[5],12:i:-	ST-34	2013-03-01	0	1	0	1	0	1	1	1	0	0	aadA24;aph(6)-Id;aph(3'')-Ib	blaTEM-1B											sul2;sul1	tet(A)	dfrA1	No
ERR1540332	SAMEA4349373		STATENS SERUM INSTITUT	5106580	86	135128	Europe	Denmark	Human	4,[5],12:i:-	ST-34	2013-03-01	0	0	0	0	0	0	1	0	0	1	aph(6)-Id;aph(3'')-Ib	blaTEM-1B								floR-like			sul2-like	tet(A)-like		No
ERR1540333	SAMEA4349374		STATENS SERUM INSTITUT	5000199	70	171862	Europe	Denmark	Human	4,[5],12:i:-	ST-34	2013-03-01	1	0	0	1	1	0	0	1	0	0	aph(6)-Id;aph(3'')-Ib	blaTEM-1B											sul2	tet(B)		Yes
ERR1540341	SAMEA4349382		STATENS SERUM INSTITUT	4982919	74	171862	Europe	Denmark	Human	4,[5],12:i:-	ST-34	2013-03-01	0	0	1	1	0	0	1	1	1	1	aph(6)-Id;aph(3'')-Ib	blaTEM-1B											sul2	tet(B)		Yes
ERR1540346	SAMEA4349387		STATENS SERUM INSTITUT	4976835	48	282781	Europe	Denmark	Human	4,[5],12:i:-	ST-34	2013-03-01	0	0	0	1	0	0	0	1	0	0	aph(3'')-Ib;aph(6)-Id	blaTEM-1B											sul2	tet(B)		Yes
ERR1540357	SAMEA4349398		STATENS SERUM INSTITUT	5052467	94	133376	Europe	Denmark	Human	4,[5],12:i:-	ST-34	2013-03-01	0	0	0	0	0	0	0	0	1	0	aph(6)-Id;aph(3'')-Ib	blaTEM-1B											sul2			No
ERR1540360	SAMEA4349401		STATENS SERUM INSTITUT	5066099	64	166917	Europe	Denmark	Human	4,[5],12:i:-	ST-34	2013-03-01	1	1	1	0	1	1	1	0	1	1	aph(3'')-Ib;aph(6)-Id	blaTEM-1B											sul2	tet(B)		Yes
ERR1540365	SAMEA4349406		STATENS SERUM INSTITUT	5058436	68	239267	Europe	Denmark	Human	4,[5],12:i:-	ST-34	2013-03-01	0	1	0	0	0	1	0	0	0	1	aph(3'')-Ib;aph(6)-Id	blaTEM-1B											sul2	tet(B)		Yes
ERR1540366	SAMEA4349407		STATENS SERUM INSTITUT	4971880	43	280032	Europe	Denmark	Human	4,[5],12:i:-	ST-34	2013-03-01	1	0	0	0	1	0	0	0	1	0	aph(3'')-Ib;aph(6)-Id	blaTEM-1B											sul2			No
ERR1540372	SAMEA4349413		STATENS SERUM INSTITUT	4926425	61	193420	Europe	Denmark	Human	4,[5],12:i:-	ST-34	2013-03-01	0	0	1	1	0	0	1	1	0	0														tet(B)		No
ERR1540373	SAMEA4349414		STATENS SERUM INSTITUT	5058688	72	171862	Europe	Denmark	Human	4,[5],12:i:-	ST-34	2013-03-01	0	1	0	0	0	1	0	0	0	1	aph(6)-Id;aph(3'')-Ib	blaTEM-1B											sul2	tet(B)		Yes
ERR1540374	SAMEA4349415		STATENS SERUM INSTITUT	4969900	46	280032	Europe	Denmark	Human	4,[5],12:i:-	ST-34	2014-08-01	0	0	0	0	0	0	0	0	0	0	aph(6)-Id;aph(3'')-Ib	blaTEM-1B											sul2			No
ERR1540376	SAMEA4349417		STATENS SERUM INSTITUT	4976591	53	277234	Europe	Denmark	Human	4,[5],12:i:-	ST-34	2014-08-01	0	0	0	0	0	0	0	0	0	0	aph(3'')-Ib;aph(6)-Id	blaTEM-1B											sul2	tet(B)		Yes
ERR1540377	SAMEA4349418		STATENS SERUM INSTITUT	4980943	56	239264	Europe	Denmark	Human	4,[5],12:i:-	ST-34	2014-08-01	0	0	0	0	0	0	0	0	0	0	aph(6)-Id;aph(3'')-Ib	blaTEM-1B											sul2	tet(B)		Yes
ERR1540379	SAMEA4349420		STATENS SERUM INSTITUT	4958322	38	328774	Europe	Denmark	Human	4,[5],12:i:-	ST-34	2014-08-01	0	0	0	0	0	0	0	0	0	0	aph(3'')-Ib;aph(6)-Id	blaTEM-1B											sul2	tet(B)		Yes
ERR1540380	SAMEA4349421		STATENS SERUM INSTITUT	4992360	54	253737	Europe	Denmark	Human	4,[5],12:i:-	ST-34	2014-08-01	0	0	0	1	0	0	0	1	0	0														tet(B)		No
ERR1540381	SAMEA4349422		STATENS SERUM INSTITUT	4963630	42	239071	Europe	Denmark	Human	4,[5],12:i:-	ST-34	2014-08-01	0	0	1	0	0	0	1	0	0	1																No
ERR1540382	SAMEA4349423		STATENS SERUM INSTITUT	4944212	58	245657	Europe	Denmark	Human	4,[5],12:i:-	ST-34	2014-08-01	0	0	0	0	0	0	0	0	0	0														tet(B)		No
ERR1540383	SAMEA4349424		STATENS SERUM INSTITUT	4924707	70	277466	Europe	Denmark	Human	4,[5],12:i:-	ST-34	2014-08-01	0	0	0	0	0	0	0	0	0	0														tet(B)		No
ERR1540384	SAMEA4349425		STATENS SERUM INSTITUT	4984011	54	276145	Europe	Denmark	Human	4,[5],12:i:-	ST-34	2014-08-01	0	1	0	0	0	1	0	0	0	0	aph(3'')-Ib;aph(6)-Id	blaTEM-1B											sul2	tet(B)		Yes
ERR1540386	SAMEA4349427		STATENS SERUM INSTITUT	4957557	56	223576	Europe	Denmark	Human	4,[5],12:i:-	ST-34	2014-08-01	0	0	0	1	0	0	0	1	0	0	aph(3'')-Ib;aph(6)-Id	blaTEM-1B											sul2	tet(B)		Yes
ERR1540388	SAMEA4349429		STATENS SERUM INSTITUT	4903143	39	279013	Europe	Denmark	Human	4,[5],12:i:-	ST-34	2014-08-01	0	0	0	0	0	0	0	0	0	0																No
ERR1540389	SAMEA4349430		STATENS SERUM INSTITUT	4972631	39	329646	Europe	Denmark	Human	4,[5],12:i:-	ST-34	2014-08-01	0	0	0	0	0	0	0	0	0	0	aph(6)-Id;aph(3'')-Ib	blaTEM-1B											sul2	tet(B)		Yes
ERR1540390	SAMEA4349431		STATENS SERUM INSTITUT	4893392	46	282782	Europe	Denmark	Human	4,[5],12:i:-	ST-34	2014-08-01	1	0	0	0	1	0	0	0	0	0														tet(B)		No
ERR1540391	SAMEA4349432		STATENS SERUM INSTITUT	4945228	46	316045	Europe	Denmark	Human	4,[5],12:i:-	ST-34	2014-08-01	1	1	0	0	1	1	0	0	0	0	aph(6)-Id;aph(3'')-Ib	blaTEM-1B											sul2	tet(B)		Yes
ERR1540392	SAMEA4349433		STATENS SERUM INSTITUT	4954805	51	316045	Europe	Denmark	Human	4,[5],12:i:-	ST-34	2014-08-01	0	0	0	0	0	0	0	0	0	0		blaTEM-1B-like														No
ERR1540393	SAMEA4349434		STATENS SERUM INSTITUT	4976129	49	315449	Europe	Denmark	Human	4,[5],12:i:-	ST-34	2014-08-01	0	0	0	0	0	0	0	0	0	0	aph(3'')-Ib;aph(6)-Id	blaTEM-1B											sul2	tet(B)		Yes
ERR1540394	SAMEA4349435		STATENS SERUM INSTITUT	4976308	51	238810	Europe	Denmark	Human	4,[5],12:i:-	ST-34	2014-08-01	0	0	0	0	0	0	0	0	1	0	aph(3'')-Ib;aph(6)-Id	blaTEM-1B											sul2	tet(B)		Yes
ERR1540395	SAMEA4349436		STATENS SERUM INSTITUT	4946859	43	282781	Europe	Denmark	Human	4,[5],12:i:-	ST-34	2014-08-01	0	0	0	0	0	0	0	0	0	0														tet(B)		No
ERR1540396	SAMEA4349437		STATENS SERUM INSTITUT	4977938	67	189366	Europe	Denmark	Human	4,[5],12:i:-	ST-34	2014-08-01	0	0	0	0	0	0	0	0	0	0	aph(6)-Id;aph(3'')-Ib	blaTEM-1B											sul2	tet(B)		Yes
ERR1540397	SAMEA4349438		STATENS SERUM INSTITUT	5029780	56	238803	Europe	Denmark	Human	4,[5],12:i:-	ST-34	2014-08-01	0	0	0	0	0	0	0	0	0	0	aph(6)-Id;aph(3'')-Ib	blaTEM-1B											sul2	tet(B)		Yes
ERR1540398	SAMEA4349439		STATENS SERUM INSTITUT	4971914	44	315449	Europe	Denmark	Human	4,[5],12:i:-	ST-34	2014-08-01	0	1	0	0	0	1	0	0	0	0	aph(6)-Id;aph(3'')-Ib	blaTEM-1B											sul2	tet(B)		Yes
ERR1540399	SAMEA4349440		STATENS SERUM INSTITUT	4977906	49	315449	Europe	Denmark	Human	4,[5],12:i:-	ST-34	2014-08-01	0	1	0	0	0	1	0	0	0	0	aph(3'')-Ib;aph(6)-Id	blaTEM-1B											sul2	tet(B)		Yes
ERR1540401	SAMEA4349442		STATENS SERUM INSTITUT	4953954	49	239074	Europe	Denmark	Human	4,[5],12:i:-	ST-34	2014-08-01	0	0	0	0	0	0	0	0	0	0	aph(3'')-Ib;aph(6)-Id	blaTEM-1B											sul2	tet(B)		Yes
ERR1540403	SAMEA4349444		STATENS SERUM INSTITUT	4974294	46	315449	Europe	Denmark	Human	4,[5],12:i:-	ST-34	2014-08-01	0	0	0	0	0	0	0	0	1	0	aph(6)-Id;aph(3'')-Ib	blaTEM-1B											sul2	tet(B)		Yes
ERR1540404	SAMEA4349445		STATENS SERUM INSTITUT	4981573	51	280032	Europe	Denmark	Human	4,[5],12:i:-	ST-34	2014-08-01	0	1	0	0	0	1	0	0	0	0	aph(6)-Id;aph(3'')-Ib	blaTEM-1B											sul2	tet(B)		Yes
ERR1540406	SAMEA4349447		STATENS SERUM INSTITUT	4973142	52	315449	Europe	Denmark	Human	4,[5],12:i:-	ST-34	2014-08-01	0	0	0	0	0	0	0	0	0	1	aph(6)-Id;aph(3'')-Ib	blaTEM-1B											sul2			No
ERR1540408	SAMEA4349449		STATENS SERUM INSTITUT	4954055	60	282780	Europe	Denmark	Human	4,[5],12:i:-	ST-34	2014-08-01	0	0	0	0	0	0	0	0	0	0	aph(6)-Id;aph(3'')-Ib	blaTEM-1B											sul2	tet(B)		Yes
ERR1540411	SAMEA4349452		STATENS SERUM INSTITUT	4896065	54	316045	Europe	Denmark	Human	4,[5],12:i:-	ST-34	2014-08-01	0	0	0	0	0	0	0	0	0	1														tet(B)		No
ERR1540412	SAMEA4349453		STATENS SERUM INSTITUT	4972897	56	239237	Europe	Denmark	Human	4,[5],12:i:-	ST-34	2014-08-01	0	0	0	0	0	0	0	0	0	0	aph(3'')-Ib;aph(6)-Id	blaTEM-1B											sul2	tet(B)-like		Yes
ERR1540414	SAMEA4349455		STATENS SERUM INSTITUT	4971663	51	280032	Europe	Denmark	Human	4,[5],12:i:-	ST-34	2014-08-01	0	1	0	0	0	1	0	0	0	0	aph(6)-Id;aph(3'')-Ib	blaTEM-1B											sul2	tet(B)		Yes
ERR1540415	SAMEA4349456		STATENS SERUM INSTITUT	4972731	54	280032	Europe	Denmark	Human	4,[5],12:i:-	ST-34	2014-08-01	0	0	0	0	0	0	0	0	0	1	aph(3'')-Ib;aph(6)-Id	blaTEM-1B											sul2	tet(B)		Yes
ERR1540416	SAMEA4349457		STATENS SERUM INSTITUT	4970322	52	315449	Europe	Denmark	Human	4,[5],12:i:-	ST-34	2014-08-01	0	0	0	0	0	0	0	0	0	0	aph(6)-Id;aph(3'')-Ib	blaTEM-1B											sul2	tet(B)		Yes
ERR1540420	SAMEA4349461		STATENS SERUM INSTITUT	4956086	48	315935	Europe	Denmark	Human	4,[5],12:i:-	ST-34	2014-08-01	0	0	0	0	0	0	0	0	0	0	aph(6)-Id;aph(3'')-Ib	blaTEM-1B											sul2	tet(B)		Yes
ERR1540423	SAMEA4349464		STATENS SERUM INSTITUT	4903429	53	316045	Europe	Denmark	Human	4,[5],12:i:-	ST-34	2014-08-01	0	0	0	0	0	0	0	0	0	0																No
ERR1540425	SAMEA4349466		STATENS SERUM INSTITUT	4979302	54	315449	Europe	Denmark	Human	4,[5],12:i:-	ST-34	2014-08-01	0	0	0	0	0	0	0	0	0	0	aph(6)-Id;aph(3'')-Ib	blaTEM-1B											sul2	tet(B)		Yes
ERR1540427	SAMEA4349468		STATENS SERUM INSTITUT	4971729	52	315671	Europe	Denmark	Human	4,[5],12:i:-	ST-34	2014-08-01	1	0	0	0	1	0	0	0	0	0	aph(6)-Id;aph(3'')-Ib	blaTEM-1B											sul2	tet(B)		Yes
ERR1540431	SAMEA4349472		STATENS SERUM INSTITUT	4956191	57	278981	Europe	Denmark	Human	4,[5],12:i:-	ST-34	2014-08-01	0	0	1	0	0	0	1	0	0	1	aph(3'')-Ib;aph(6)-Id	blaTEM-1B											sul2	tet(B)		Yes
ERR1540432	SAMEA4349473		STATENS SERUM INSTITUT	4958850	60	282781	Europe	Denmark	Human	4,[5],12:i:-	ST-34	2014-08-01	0	0	0	0	0	0	0	0	1	0	aph(6)-Id;aph(3'')-Ib	blaTEM-1B											sul2	tet(B)		Yes
ERR1540433	SAMEA4349474		STATENS SERUM INSTITUT	4961832	64	279917	Europe	Denmark	Human	4,[5],12:i:-	ST-34	2014-08-01	0	0	0	0	0	0	0	0	0	0	aph(6)-Id;aph(3'')-Ib	blaTEM-1B											sul2	tet(B)		Yes
ERR1540434	SAMEA4349475		STATENS SERUM INSTITUT	4977283	64	280032	Europe	Denmark	Human	4,[5],12:i:-	ST-34	2014-08-01	0	0	0	0	0	0	0	0	0	0	aph(3'')-Ib;aph(6)-Id	blaTEM-1B											sul2	tet(B)		Yes
ERR1540435	SAMEA4349476		STATENS SERUM INSTITUT	4948965	55	278978	Europe	Denmark	Human	4,[5],12:i:-	ST-34	2014-08-01	0	0	0	0	0	0	0	0	0	0	aph(6)-Id;aph(3'')-Ib	blaTEM-1B											sul2	tet(B)		Yes
ERR1540436	SAMEA4349477		STATENS SERUM INSTITUT	4954090	47	283884	Europe	Denmark	Human	4,[5],12:i:-	ST-34	2014-08-01	0	0	0	0	0	0	0	0	0	1	aph(6)-Id;aph(3'')-Ib	blaTEM-1B											sul2	tet(B)		Yes
ERR1540438	SAMEA4349479		STATENS SERUM INSTITUT	4982414	58	280032	Europe	Denmark	Human	4,[5],12:i:-	ST-34	2014-08-01	0	0	1	0	0	0	1	0	0	0	aph(3'')-Ib;aph(6)-Id	blaTEM-1B											sul2	tet(B)		Yes
ERR1540439	SAMEA4349480		STATENS SERUM INSTITUT	4974113	53	315449	Europe	Denmark	Human	4,[5],12:i:-	ST-34	2014-08-01	0	0	0	0	0	0	0	0	0	0	aph(3'')-Ib;aph(6)-Id	blaTEM-1B											sul2	tet(B)		Yes
ERR1540441	SAMEA4349482		STATENS SERUM INSTITUT	4960076	50	280459	Europe	Denmark	Human	4,[5],12:i:-	ST-34	2014-08-01	0	0	0	0	0	0	0	0	0	0	aph(6)-Id;aph(3'')-Ib	blaTEM-1B											sul2	tet(B)		Yes
ERR1540442	SAMEA4349483		STATENS SERUM INSTITUT	4975370	45	280032	Europe	Denmark	Human	4,[5],12:i:-	ST-34	2014-08-01	0	0	0	0	0	0	0	0	0	0	aph(3'')-Ib;aph(6)-Id	blaTEM-1B											sul2	tet(B)		Yes
ERR1540443	SAMEA4349484		STATENS SERUM INSTITUT	4959036	46	316045	Europe	Denmark	Human	4,[5],12:i:-	ST-34	2014-08-01	0	0	0	0	0	0	0	0	0	0	aph(3'')-Ib;aph(6)-Id	blaTEM-1B											sul2	tet(B)		Yes
ERR1540444	SAMEA4349485		STATENS SERUM INSTITUT	4963400	70	201096	Europe	Denmark	Human	4,[5],12:i:-	ST-34	2014-08-01	0	0	0	0	0	0	0	0	0	0	aph(3'')-Ib;aph(6)-Id	blaTEM-1B											sul2	tet(B)		Yes
ERR1540445	SAMEA4349486		STATENS SERUM INSTITUT	4953893	51	282781	Europe	Denmark	Human	4,[5],12:i:-	ST-34	2014-08-01	0	0	0	0	0	0	0	0	0	0	aph(3'')-Ib;aph(6)-Id	blaTEM-1B											sul2	tet(B)		Yes
ERR1540446	SAMEA4349487		STATENS SERUM INSTITUT	4974525	45	329646	Europe	Denmark	Human	4,[5],12:i:-	ST-34	2014-08-01	0	0	0	0	0	0	0	0	0	0	aph(6)-Id;aph(3'')-Ib	blaTEM-1B											sul2	tet(B)		Yes
ERR1540447	SAMEA4349488		STATENS SERUM INSTITUT	4931333	52	280466	Europe	Denmark	Human	4,[5],12:i:-	ST-34	2014-08-01	0	0	0	0	0	0	0	0	0	0	aph(6)-Id;aph(3'')-Ib	blaTEM-1B											sul2			No
ERR1540448	SAMEA4349489		STATENS SERUM INSTITUT	4940980	50	253481	Europe	Denmark	Human	4,[5],12:i:-	ST-34	2014-08-01	0	0	0	0	0	0	0	0	1	0	aph(6)-Id;aph(3'')-Ib	blaTEM-1B											sul2	tet(B)		Yes
ERR1540449	SAMEA4349490		STATENS SERUM INSTITUT	5002099	53	279026	Europe	Denmark	Human	4,[5],12:i:-	ST-34	2014-08-01	0	0	0	0	0	0	0	0	0	0	aph(6)-Id;aph(3'')-Ib	blaTEM-1B											sul2	tet(B)		Yes
ERR1540450	SAMEA4349491		STATENS SERUM INSTITUT	5031785	60	282781	Europe	Denmark	Human	4,[5],12:i:-	ST-34	2014-08-01	1	0	0	0	1	0	0	0	0	0	aph(6)-Id;aph(3'')-Ib	blaTEM-1B											sul2	tet(B)		Yes
ERR1540451	SAMEA4349492		STATENS SERUM INSTITUT	4922916	59	184108	Europe	Denmark	Human	4,[5],12:i:-	ST-34	2014-08-01	0	0	0	0	0	0	0	0	0	0	aph(6)-Id;aph(3'')-Ib	blaTEM-1B											sul2	tet(B)		Yes
ERR1540455	SAMEA4349496		STATENS SERUM INSTITUT	4943373	44	282782	Europe	Denmark	Human	4,[5],12:i:-	ST-34	2014-08-01	0	0	0	0	0	0	0	0	0	0	aph(6)-Id;aph(3'')-Ib	blaTEM-1B											sul2	tet(B)		Yes
ERR1540456	SAMEA4349497		STATENS SERUM INSTITUT	4941072	51	237866	Europe	Denmark	Human	4,[5],12:i:-	ST-34	2014-08-01	0	0	0	0	0	0	0	0	0	0	aph(6)-Id;aph(3'')-Ib	blaTEM-1B											sul2	tet(B)		Yes
ERR1540457	SAMEA4349498		STATENS SERUM INSTITUT	4965485	65	178415	Europe	Denmark	Human	4,[5],12:i:-	ST-34	2014-08-01	0	0	1	0	0	0	1	0	0	0	aph(6)-Id;aph(3'')-Ib	blaTEM-1B											sul2	tet(B)		Yes
ERR1540460	SAMEA4349501		STATENS SERUM INSTITUT	4942122	48	277438	Europe	Denmark	Human	4,[5],12:i:-	ST-34	2014-08-01	0	0	0	0	0	0	0	0	0	0	aph(6)-Id;aph(3'')-Ib	blaTEM-1B											sul2	tet(B)		Yes
ERR1540461	SAMEA4349502		STATENS SERUM INSTITUT	4924546	49	280466	Europe	Denmark	Human	4,[5],12:i:-	ST-34	2014-08-01	0	0	0	0	0	0	0	0	0	0	aph(3'')-Ib;aph(6)-Id	blaTEM-1B											sul2			No
ERR1540467	SAMEA4349508		STATENS SERUM INSTITUT	4963448	47	236489	Europe	Denmark	Human	4,[5],12:i:-	ST-34	2014-08-01	0	1	0	0	0	1	0	0	0	0	aph(6)-Id;aph(3'')-Ib	blaTEM-1B											sul2	tet(B)		Yes
ERR1540468	SAMEA4349509		STATENS SERUM INSTITUT	4957237	54	282781	Europe	Denmark	Human	4,[5],12:i:-	ST-34	2014-08-01	0	0	0	0	0	0	0	0	0	0	aph(3'')-Ib;aph(6)-Id	blaTEM-1B											sul2	tet(B)		Yes
ERR1540469	SAMEA4349510		STATENS SERUM INSTITUT	4946949	57	239074	Europe	Denmark	Human	4,[5],12:i:-	ST-34	2014-08-01	0	0	0	0	0	0	0	0	0	0	aph(6)-Id;aph(3'')-Ib	blaTEM-1B											sul2	tet(B)		Yes
ERR1540470	SAMEA4349511		STATENS SERUM INSTITUT	4951771	43	282781	Europe	Denmark	Human	4,[5],12:i:-	ST-34	2014-08-01	0	0	0	0	0	0	0	0	0	0																No
ERR1540471	SAMEA4349512		STATENS SERUM INSTITUT	4931106	56	196321	Europe	Denmark	Human	4,[5],12:i:-	ST-34	2014-08-01	0	0	0	0	0	0	0	0	0	0	aph(6)-Id;aph(3'')-Ib	blaTEM-1B											sul2	tet(B)		Yes
ERR1540472	SAMEA4349513		STATENS SERUM INSTITUT	4971783	46	315449	Europe	Denmark	Human	4,[5],12:i:-	ST-34	2014-08-01	0	0	0	0	0	0	0	0	0	1	aph(6)-Id;aph(3'')-Ib	blaTEM-1B											sul2	tet(B)		Yes
ERR1540473	SAMEA4349514		STATENS SERUM INSTITUT	4968856	65	144762	Europe	Denmark	Human	4,[5],12:i:-	ST-34	2014-08-01	0	0	0	1	0	0	0	1	0	0														tet(B)		No
ERR1540474	SAMEA4349515		STATENS SERUM INSTITUT	4973919	48	280032	Europe	Denmark	Human	4,[5],12:i:-	ST-34	2014-08-01	0	0	0	0	0	0	0	0	1	0	aph(3'')-Ib;aph(6)-Id	blaTEM-1B											sul2	tet(B)		Yes
ERR1540475	SAMEA4349516		STATENS SERUM INSTITUT	5055386	90	240195	Europe	Denmark	Human	4,[5],12:i:-	ST-34	2014-08-01	0	0	0	0	0	0	0	0	0	0	aph(6)-Id;aph(3'')-Ib	blaTEM-1B											sul2	tet(B)		Yes
ERR1540476	SAMEA4349517		STATENS SERUM INSTITUT	5127757	55	239264	Europe	Denmark	Human	4,[5],12:i:-	ST-34	2014-08-01	0	0	0	0	0	0	0	0	0	0																No
ERR1540477	SAMEA4349518		STATENS SERUM INSTITUT	4923139	42	278397	Europe	Denmark	Human	4,[5],12:i:-	ST-34	2014-08-01	0	0	0	0	0	0	0	0	0	0														tet(B)		No
ERR1540483	SAMEA4349524		STATENS SERUM INSTITUT	4922208	38	277439	Europe	Denmark	Human	4,[5],12:i:-	ST-34	2014-08-01	0	0	0	0	0	0	0	0	0	0														tet(B)		No
ERR1540484	SAMEA4349525		STATENS SERUM INSTITUT	4970787	52	280032	Europe	Denmark	Human	4,[5],12:i:-	ST-34	2014-08-01	0	0	0	0	0	0	0	0	0	1	aph(3'')-Ib;aph(6)-Id	blaTEM-1B											sul2	tet(B)		Yes
ERR1540485	SAMEA4349526		STATENS SERUM INSTITUT	4965401	48	278374	Europe	Denmark	Human	4,[5],12:i:-	ST-34	2014-08-01	0	0	0	0	0	0	0	0	0	0	aph(6)-Id;aph(3'')-Ib	blaTEM-1B											sul2	tet(B)	dfrA14-like	Yes
ERR1540486	SAMEA4349527		STATENS SERUM INSTITUT	4972636	49	280032	Europe	Denmark	Human	4,[5],12:i:-	ST-34	2014-08-01	0	0	1	0	0	0	1	0	0	0	aph(6)-Id;aph(3'')-Ib	blaTEM-1B											sul2	tet(B)		Yes
ERR1540487	SAMEA4349528		STATENS SERUM INSTITUT	4953267	45	316084	Europe	Denmark	Human	4,[5],12:i:-	ST-34	2014-08-01	0	0	0	0	0	0	0	0	0	0	aph(3'')-Ib;aph(6)-Id	blaTEM-1B											sul2	tet(B)		Yes
ERR1540490	SAMEA4349531		STATENS SERUM INSTITUT	4932893	51	309892	Europe	Denmark	Human	4,[5],12:i:-	ST-34	2014-08-01	0	0	0	0	0	0	0	0	0	0	aph(6)-Id;aph(3'')-Ib	blaTEM-1B											sul2	tet(B)		Yes
ERR1540491	SAMEA4349532		STATENS SERUM INSTITUT	5279917	233	315449	Europe	Denmark	Human	4,[5],12:i:-	ST-34	2014-08-01	0	0	0	0	0	0	0	0	0	0	aph(3'')-Ib;aph(6)-Id	blaTEM-1B											sul2	tet(B)		Yes
ERR1540493	SAMEA4349534		STATENS SERUM INSTITUT	4915161	57	185859	Europe	Denmark	Human	4,[5],12:i:-	ST-34	2014-08-01	0	0	0	1	0	0	0	1	0	0	aph(3'')-Ib;aph(6)-Id	blaTEM-1B											sul2	tet(B)		Yes
ERR1540494	SAMEA4349535		STATENS SERUM INSTITUT	5025107	61	210818	Europe	Denmark	Human	4,[5],12:i:-	ST-34	2014-08-01	0	0	1	0	0	0	1	0	0	0	aph(3'')-Ib;aph(6)-Id	blaTEM-1B											sul2			No
ERR1540495	SAMEA4349536		STATENS SERUM INSTITUT	4945280	42	276872	Europe	Denmark	Human	4,[5],12:i:-	ST-34	2014-08-01	0	0	0	0	0	0	0	0	0	0														tet(B)		No
ERR1540496	SAMEA4349537		STATENS SERUM INSTITUT	4932311	28	578966	Europe	Denmark	Human	4,[5],12:i:-	ST-34	2014-08-01	1	0	0	0	1	0	0	0	0	0																No
ERR1540497	SAMEA4349538		STATENS SERUM INSTITUT	4943185	46	383523	Europe	Denmark	Human	4,[5],12:i:-	ST-34	2014-08-01	0	0	0	0	0	0	0	0	0	0	aph(6)-Id;aph(3'')-Ib	blaTEM-1B											sul2	tet(B)		Yes
ERR1540498	SAMEA4349539		STATENS SERUM INSTITUT	5059223	57	223404	Europe	Denmark	Human	4,[5],12:i:-	ST-34	2014-08-01	0	1	0	0	0	1	0	0	0	0	aph(3'')-Ib;aph(6)-Id	blaTEM-1B											sul2	tet(B)		Yes
ERR1540499	SAMEA4349540		STATENS SERUM INSTITUT	4957147	48	201892	Europe	Denmark	Human	4,[5],12:i:-	ST-34	2014-08-01	0	0	0	0	0	0	0	0	0	0	aph(6)-Id;aph(3'')-Ib	blaTEM-1B											sul2	tet(B)		Yes
ERR1540500	SAMEA4349541		STATENS SERUM INSTITUT	4958130	54	229820	Europe	Denmark	Human	4,[5],12:i:-	ST-34	2014-08-01	0	0	1	0	0	0	1	0	0	0														tet(B)		No
ERR1540501	SAMEA4349542		STATENS SERUM INSTITUT	4981242	43	340395	Europe	Denmark	Human	4,[5],12:i:-	ST-34	2014-08-01	0	0	0	0	0	0	0	0	0	0	aph(6)-Id;aph(3'')-Ib	blaTEM-1B											sul2	tet(B)		Yes
ERR1540502	SAMEA4349543		STATENS SERUM INSTITUT	4932136	36	440259	Europe	Denmark	Human	4,[5],12:i:-	ST-34	2014-08-01	0	0	0	0	0	0	0	0	0	0		blaTEM-1B-like														No
ERR1540504	SAMEA4349545		STATENS SERUM INSTITUT	4963395	41	513638	Europe	Denmark	Human	4,[5],12:i:-	ST-34	2014-08-01	0	0	0	0	0	0	0	0	0	0	aph(3'')-Ib;aph(6)-Id	blaTEM-1B											sul2	tet(B)		Yes
ERR1540505	SAMEA4349546		STATENS SERUM INSTITUT	4964118	44	561612	Europe	Denmark	Human	4,[5],12:i:-	ST-34	2014-08-01	0	0	1	0	0	0	1	0	0	0	aph(6)-Id;aph(3'')-Ib	blaTEM-1B											sul2	tet(B)		Yes
ERR1540506	SAMEA4349547		STATENS SERUM INSTITUT	4973384	50	325454	Europe	Denmark	Human	4,[5],12:i:-	ST-34	2014-08-01	0	0	0	0	0	0	0	0	0	0	aph(3'')-Ib;aph(6)-Id	blaTEM-1B											sul2	tet(B)		Yes
ERR1540507	SAMEA4349548		STATENS SERUM INSTITUT	4964144	43	489356	Europe	Denmark	Human	4,[5],12:i:-	ST-34	2014-08-01	0	0	0	0	0	0	0	0	0	0	aph(3'')-Ib;aph(6)-Id	blaTEM-1B											sul2	tet(B)		Yes
ERR1540508	SAMEA4349549		STATENS SERUM INSTITUT	4976803	50	180144	Europe	Denmark	Human	4,[5],12:i:-	ST-34	2014-08-01	0	0	0	0	0	0	0	0	0	0		blaTEM-1B												tet(B)		No
ERR1540509	SAMEA4349550		STATENS SERUM INSTITUT	4953548	46	223025	Europe	Denmark	Human	4,[5],12:i:-	ST-34	2014-08-01	0	0	0	0	0	0	0	0	0	0	aph(6)-Id;aph(3'')-Ib	blaTEM-1B											sul2	tet(B)		Yes
ERR1540510	SAMEA4349551		STATENS SERUM INSTITUT	4958940	45	279021	Europe	Denmark	Human	4,[5],12:i:-	ST-34	2014-08-01	0	0	0	0	0	0	0	0	0	0	aph(6)-Id;aph(3'')-Ib	blaTEM-1B											sul2	tet(B)		Yes
ERR1540511	SAMEA4349552		STATENS SERUM INSTITUT	4982445	48	279021	Europe	Denmark	Human	4,[5],12:i:-	ST-34	2014-08-01	0	0	0	0	0	0	0	0	0	0	aph(6)-Id;aph(3'')-Ib	blaTEM-1B											sul2	tet(B)		Yes
ERR1540512	SAMEA4349553		STATENS SERUM INSTITUT	4952411	44	282781	Europe	Denmark	Human	4,[5],12:i:-	ST-34	2014-08-01	0	0	0	0	0	0	0	0	0	0	aph(3'')-Ib;aph(6)-Id	blaTEM-1B											sul2	tet(B)		Yes
ERR1540516	SAMEA4349557		STATENS SERUM INSTITUT	4962347	46	277439	Europe	Denmark	Human	4,[5],12:i:-	ST-34	2014-08-01	0	0	0	0	0	0	0	0	1	0	aph(6)-Id;aph(3'')-Ib	blaTEM-1B											sul2	tet(B)		Yes
ERR1540517	SAMEA4349558		STATENS SERUM INSTITUT	4960594	54	277466	Europe	Denmark	Human	4,[5],12:i:-	ST-34	2014-08-01	0	0	0	0	1	0	0	0	0	0	aph(6)-Id;aph(3'')-Ib	blaTEM-1B											sul2	tet(B)		Yes
ERR1540518	SAMEA4349559		STATENS SERUM INSTITUT	4925318	45	277439	Europe	Denmark	Human	4,[5],12:i:-	ST-34	2014-08-01	0	0	0	0	0	0	0	0	0	0	aph(6)-Id;aph(3'')-Ib	blaTEM-1B											sul2	tet(B)		Yes
ERR1540520	SAMEA4349561		STATENS SERUM INSTITUT	4986024	67	223934	Europe	Denmark	Human	4,[5],12:i:-	ST-34	2014-08-01	0	0	0	1	0	0	0	1	0	0	aadA1;aph(6)-Id;aph(3'')-Ib	blaTEM-1B											sul2	tet(B)-like	dfrA1	Yes
ERR1540521	SAMEA4349562		STATENS SERUM INSTITUT	4967047	56	279469	Europe	Denmark	Human	4,[5],12:i:-	ST-34	2014-08-01	0	0	0	0	0	0	0	0	0	0	aph(6)-Id;aph(3'')-Ib	blaTEM-1B											sul2	tet(B)		Yes
ERR1540531	SAMEA4349572		STATENS SERUM INSTITUT	4946518	49	275521	Europe	Denmark	Human	4,[5],12:i:-	ST-34	2014-08-01	0	0	0	0	0	0	0	0	0	0	aph(6)-Id;aph(3'')-Ib	blaTEM-1B											sul2	tet(B)		Yes
ERR1540533	SAMEA4349574		STATENS SERUM INSTITUT	5061016	39	275531	Europe	Denmark	Human	4,[5],12:i:-	ST-34	2014-08-01	0	0	0	0	0	0	0	0	0	0	aph(3'')-Ib;aph(6)-Id	blaTEM-1B											sul2	tet(B)		Yes
ERR1540534	SAMEA4349575		STATENS SERUM INSTITUT	4968412	39	377561	Europe	Denmark	Human	4,[5],12:i:-	ST-34	2014-08-01	0	0	0	0	0	0	0	0	0	0	aph(3'')-Ib;aph(6)-Id	blaTEM-1B											sul2	tet(B)		Yes
ERR1540540	SAMEA4349581		STATENS SERUM INSTITUT	4990091	43	395958	Europe	Denmark	Human	4,[5],12:i:-	ST-34	2014-08-01	0	0	0	0	0	0	0	0	0	0	aph(6)-Id;aph(3'')-Ib	blaTEM-1B											sul2	tet(B)		Yes
ERR1540541	SAMEA4349582		STATENS SERUM INSTITUT	4927684	72	177460	Europe	Denmark	Human	4,[5],12:i:-	ST-34	2014-08-01	0	0	0	0	0	0	0	0	0	0														tet(B)		No
ERR1540547	SAMEA4349588		STATENS SERUM INSTITUT	4971758	59	239264	Europe	Denmark	Human	4,[5],12:i:-	ST-34	2014-08-01	0	0	0	0	0	0	0	0	0	0	aph(6)-Id;aph(3'')-Ib	blaTEM-1B											sul2	tet(B)		Yes
ERR1540550	SAMEA4349591		STATENS SERUM INSTITUT	5109039	58	282781	Europe	Denmark	Human	4,[5],12:i:-	ST-34	2014-08-01	0	0	0	0	0	0	0	0	0	0	aac(6')Ib-cr	blaOXA-1								catB3-like	aac(6')-Ib-cr;oqxB	ARR-3	sul1	tet(B)		No
ERR1540552	SAMEA4349593		STATENS SERUM INSTITUT	4954684	54	280032	Europe	Denmark	Human	4,[5],12:i:-	ST-34	2014-08-01	0	0	0	0	0	0	0	0	0	0	aph(6)-Id;aph(3'')-Ib	blaTEM-1B											sul2			No
ERR1540553	SAMEA4349594		STATENS SERUM INSTITUT	4987665	51	280032	Europe	Denmark	Human	4,[5],12:i:-	ST-34	2014-08-01	0	0	1	0	0	0	1	0	0	0	aph(6)-Id;aph(3'')-Ib	blaTEM-1B											sul2	tet(B)		Yes
ERR1540555	SAMEA4349596		STATENS SERUM INSTITUT	4954803	50	282781	Europe	Denmark	Human	4,[5],12:i:-	ST-34	2014-08-01	0	0	0	0	0	0	0	0	0	0	aph(3'')-Ib;aph(6)-Id	blaTEM-1B											sul2	tet(B)		Yes
ERR1540559	SAMEA4349600		STATENS SERUM INSTITUT	4981251	62	280025	Europe	Denmark	Human	4,[5],12:i:-	ST-34	2014-08-01	0	0	0	0	0	0	0	0	0	0	aph(3'')-Ib;aph(6)-Id	blaTEM-1B											sul2	tet(B)		Yes
ERR1540561	SAMEA4349602		STATENS SERUM INSTITUT	4960063	49	282781	Europe	Denmark	Food product	4,[5],12:i:-	ST-34	2014-07-01	0	0	0	0	0	0	0	0	0	0														tet(B)		No
ERR1540562	SAMEA4349603		STATENS SERUM INSTITUT	4964341	45	315449	Europe	Denmark	Food product	4,[5],12:i:-	ST-34	2014-07-01	0	0	0	0	0	0	0	0	0	0	aph(6)-Id;aph(3'')-Ib	blaTEM-1B											sul2	tet(B)		Yes
ERR1540565	SAMEA4349606		STATENS SERUM INSTITUT	4942374	54	272046	Europe	Denmark	Food product	4,[5],12:i:-	ST-34	2014-07-01	0	0	0	1	0	0	0	1	0	1	aph(6)-Id;aph(3'')-Ib	blaTEM-1B											sul2			No
ERR1540566	SAMEA4349607		STATENS SERUM INSTITUT	4971026	50	315449	Europe	Denmark	Food product	4,[5],12:i:-	ST-34	2014-07-01	0	0	0	0	0	0	0	0	0	0	aph(3'')-Ib;aph(6)-Id	blaTEM-1B											sul2	tet(B)		Yes
ERR1540567	SAMEA4349608		STATENS SERUM INSTITUT	4971235	47	315449	Europe	Denmark	Food product	4,[5],12:i:-	ST-34	2014-07-01	0	0	0	0	0	0	0	0	1	0	aph(3'')-Ib;aph(6)-Id	blaTEM-1B											sul2	tet(B)		Yes
ERR1540568	SAMEA4349609		STATENS SERUM INSTITUT	4971060	51	315449	Europe	Denmark	Food product	4,[5],12:i:-	ST-34	2014-07-01	0	0	0	0	0	0	0	0	0	0	aph(6)-Id;aph(3'')-Ib	blaTEM-1B											sul2	tet(B)		Yes
ERR1540569	SAMEA4349610		STATENS SERUM INSTITUT	4973136	43	280032	Europe	Denmark	Food product	4,[5],12:i:-	ST-34	2014-07-01	0	0	0	0	0	0	0	0	0	1	aph(3'')-Ib;aph(6)-Id	blaTEM-1B											sul2	tet(B)		Yes
ERR1540570	SAMEA4349611		STATENS SERUM INSTITUT	4966756	52	280032	Europe	Denmark	Food product	4,[5],12:i:-	ST-34	2014-07-01	0	0	0	0	0	0	0	0	0	0	aph(6)-Id;aph(3'')-Ib	blaTEM-1B											sul2	tet(B)		Yes
ERR1540571	SAMEA4349612		STATENS SERUM INSTITUT	4885783	60	201645	Europe	Denmark	Food product	4,[5],12:i:-	ST-34	2014-07-01	0	0	0	0	0	0	0	0	0	0																No
ERR1540577	SAMEA4349618		STATENS SERUM INSTITUT	4971873	55	236489	Europe	Denmark	Food product	4,[5],12:i:-	ST-34	2014-07-01	1	0	0	0	1	0	0	0	0	0	aph(3'')-Ib;aph(6)-Id	blaTEM-1B											sul2	tet(B)		Yes
ERR1540578	SAMEA4349619		STATENS SERUM INSTITUT	4956559	57	282781	Europe	Denmark	Food product	4,[5],12:i:-	ST-34	2014-07-01	0	0	0	0	0	0	0	0	0	0	aph(3'')-Ib;aph(6)-Id	blaTEM-1B											sul2	tet(B)		Yes
ERR1540579	SAMEA4349620		STATENS SERUM INSTITUT	4966977	42	315449	Europe	Denmark	Food product	4,[5],12:i:-	ST-34	2014-07-01	0	0	0	0	0	0	0	0	0	0	aph(3'')-Ib;aph(6)-Id	blaTEM-1B											sul2	tet(B)		Yes
ERR1540580	SAMEA4349621		STATENS SERUM INSTITUT	4913065	49	282781	Europe	Denmark	Food product	4,[5],12:i:-	ST-34	2014-07-01	0	0	0	0	0	0	0	0	0	0																No
ERR1540581	SAMEA4349622		STATENS SERUM INSTITUT	4929346	46	282781	Europe	Denmark	Food product	4,[5],12:i:-	ST-34	2014-07-01	0	0	0	0	0	0	0	0	0	0	aph(3'')-Ib;aph(6)-Id	blaTEM-1B											sul2			No
ERR1540582	SAMEA4349623		STATENS SERUM INSTITUT	4961436	64	224389	Europe	Denmark	Food product	4,[5],12:i:-	ST-34	2013-07-01	0	0	1	0	0	0	0	0	1	0	aph(3'')-Ib;aph(6)-Id	blaTEM-1B											sul2			No
ERR1540583	SAMEA4349624		STATENS SERUM INSTITUT	4969706	50	315671	Europe	Denmark	Food product	4,[5],12:i:-	ST-34	2014-07-01	0	0	0	0	0	0	0	0	0	0	aph(3'')-Ib;aph(6)-Id	blaTEM-1B											sul2			No
ERR1540584	SAMEA4349625		STATENS SERUM INSTITUT	5039232	63	272046	Europe	Denmark	Food product	4,[5],12:i:-	ST-34	2014-07-01	0	0	0	0	0	0	0	0	0	0	aph(3'')-Ib;aph(6)-Id	blaTEM-1B											sul2			No
ERR1540585	SAMEA4349626		STATENS SERUM INSTITUT	4982344	62	271408	Europe	Denmark	Food product	4,[5],12:i:-	ST-34	2014-07-01	0	0	0	0	0	0	0	0	0	0	aph(6)-Id;aph(3'')-Ib	blaTEM-1B											sul2	tet(B)		Yes
ERR1540586	SAMEA4349627		STATENS SERUM INSTITUT	4938132	54	239264	Europe	Denmark	Food product	4,[5],12:i:-	ST-34	2014-07-01	0	0	0	0	0	0	0	0	0	0														tet(B)		No
ERR1540588	SAMEA4349629		STATENS SERUM INSTITUT	5066270	61	225759	Europe	Denmark	Food product	4,[5],12:i:-	ST-34	2014-07-01	0	0	0	0	0	0	0	0	0	0	aph(3'')-Ib;aph(6)-Id;aadA1	blaTEM-1B											sul2	tet(A)	dfrA1	No
ERR1540589	SAMEA4349630		STATENS SERUM INSTITUT	5044531	68	329646	Europe	Denmark	Food product	4,[5],12:i:-	ST-34	2014-07-01	0	0	0	0	0	0	0	0	0	0	aph(3'')-Ib;aph(6)-Id;aac(3)-IVa-like	blaTEM-1B											sul2	tet(B)		Yes
ERR1540590	SAMEA4349631		STATENS SERUM INSTITUT	4939350	55	272046	Europe	Denmark	Food product	4,[5],12:i:-	ST-34	2014-07-01	0	0	0	0	0	0	0	0	0	0	aph(6)-Id;aph(3'')-Ib	blaTEM-1B											sul2			No
ERR1540591	SAMEA4349632		STATENS SERUM INSTITUT	4972540	58	236489	Europe	Denmark	Food product	4,[5],12:i:-	ST-34	2014-07-01	0	0	0	0	0	0	0	0	0	0	aph(3'')-Ib;aph(6)-Id	blaTEM-1B											sul2	tet(B)		Yes
ERR1540592	SAMEA4349633		STATENS SERUM INSTITUT	4973978	45	282782	Europe	Denmark	Food product	4,[5],12:i:-	ST-34	2014-07-01	0	0	0	1	0	0	0	1	0	0	aadA1-like													tet(B)	dfrA1	No
ERR1540593	SAMEA4349634		STATENS SERUM INSTITUT	4893318	56	307335	Europe	Denmark	Food product	4,[5],12:i:-	ST-34	2014-07-01	0	0	0	0	0	0	0	0	0	0	aph(3'')-Ib;aph(6)-Id												sul2			No
ERR1540594	SAMEA4349635		STATENS SERUM INSTITUT	4967171	59	280032	Europe	Denmark	Food product	4,[5],12:i:-	ST-34	2014-07-01	0	0	0	0	0	0	0	0	0	0	aph(3'')-Ib;aph(6)-Id	blaTEM-1B											sul2	tet(B)		Yes
ERR1540595	SAMEA4349636		STATENS SERUM INSTITUT	4941344	58	272046	Europe	Denmark	Food product	4,[5],12:i:-	ST-34	2014-07-01	0	0	0	0	0	0	0	0	0	0	aph(6)-Id;aph(3'')-Ib	blaTEM-1B											sul2			No
ERR1540596	SAMEA4349637		STATENS SERUM INSTITUT	4967134	56	272046	Europe	Denmark	Food product	4,[5],12:i:-	ST-34	2014-07-01	0	0	0	0	0	0	0	0	0	0	aph(6)-Id;aph(3'')-Ib	blaTEM-1B											sul2	tet(B)		Yes
ERR1540597	SAMEA4349638		STATENS SERUM INSTITUT	4971931	46	315449	Europe	Denmark	Food product	4,[5],12:i:-	ST-34	2014-07-01	0	0	0	1	0	0	0	1	0	0	aph(3'')-Ib;aph(6)-Id	blaTEM-1B											sul2	tet(B)		Yes
ERR1540600	SAMEA4349641		STATENS SERUM INSTITUT	4919961	52	278352	Europe	Denmark	Food product	4,[5],12:i:-	ST-34	2014-07-01	0	1	0	0	0	1	0	0	0	0																No
ERR1540601	SAMEA4349642		STATENS SERUM INSTITUT	5225333	66	272046	Europe	Denmark	Food product	4,[5],12:i:-	ST-34	2014-07-01	0	0	0	0	0	0	0	0	0	0																No
ERR1540602	SAMEA4349643		STATENS SERUM INSTITUT	4989064	43	280025	Europe	Denmark	Food product	4,[5],12:i:-	ST-34	2014-07-01	0	0	0	0	0	0	0	0	0	0																No
ERR1540605	SAMEA4349646		STATENS SERUM INSTITUT	4942691	58	282781	Europe	Denmark	Food product	4,[5],12:i:-	ST-34	2014-07-01	0	0	0	0	0	0	0	0	0	0	aph(6)-Id;aph(3'')-Ib	blaTEM-1B											sul2	tet(B)		Yes
ERR1540606	SAMEA4349647		STATENS SERUM INSTITUT	4941093	57	277439	Europe	Denmark	Food product	4,[5],12:i:-	ST-34	2014-07-01	0	0	0	0	0	0	0	0	0	0	aph(3'')-Ib;aph(6)-Id	blaTEM-1B											sul2	tet(B)		Yes
ERR1540607	SAMEA4349648		STATENS SERUM INSTITUT	4982659	59	272046	Europe	Denmark	Food product	4,[5],12:i:-	ST-34	2014-07-01	0	0	0	0	0	0	0	0	0	0	aph(3'')-Ib;aph(6)-Id	blaTEM-1B											sul2			No
ERR1540608	SAMEA4349649		STATENS SERUM INSTITUT	4969827	41	329646	Europe	Denmark	Food product	4,[5],12:i:-	ST-34	2014-07-01	1	0	0	0	1	0	0	0	0	0	aph(3'')-Ib;aph(6)-Id	blaTEM-1B											sul2	tet(B)		Yes
ERR1540609	SAMEA4349650		STATENS SERUM INSTITUT	5312456	64	273385	Europe	Denmark	Food product	4,[5],12:i:-	ST-34	2014-07-01	0	0	0	0	0	0	0	0	0	0														tet(B)		No
ERR1540611	SAMEA4349652		STATENS SERUM INSTITUT	4973219	53	315449	Europe	Denmark	Food product	4,[5],12:i:-	ST-34	2014-07-01	0	0	0	0	0	0	0	0	0	0	aph(3'')-Ib;aph(6)-Id	blaTEM-1B											sul2	tet(B)		Yes
ERR1540612	SAMEA4349653		STATENS SERUM INSTITUT	5255431	80	239267	Europe	Denmark	Food product	4,[5],12:i:-	ST-34	2014-07-01	0	0	0	0	0	0	0	0	1	0	aph(4)-Ia;aac(3)-IVa-like;aph(3'')-Ib;aph(6)-Id	blaTEM-1B											sul2	tet(B)		Yes
ERR1540613	SAMEA4349654		STATENS SERUM INSTITUT	5050083	59	315449	Europe	Denmark	Food product	4,[5],12:i:-	ST-34	2014-07-01	0	0	0	0	0	0	0	0	0	0	aac(3)-IVa-like;aph(3'')-Ib;aph(6)-Id	blaTEM-1B											sul2	tet(B)		Yes
ERR1540614	SAMEA4349655		STATENS SERUM INSTITUT	4970518	46	315449	Europe	Denmark	Food product	4,[5],12:i:-	ST-34	2014-07-01	0	0	0	0	0	0	0	0	0	0	aph(6)-Id;aph(3'')-Ib	blaTEM-1B											sul2	tet(B)		Yes
ERR1540615	SAMEA4349656		STATENS SERUM INSTITUT	5172986	49	329646	Europe	Denmark	Food product	4,[5],12:i:-	ST-34	2014-07-01	0	0	0	0	0	0	0	0	0	0	aph(6)-Id;aph(3'')-Ib	blaTEM-1B											sul2	tet(B)		Yes
ERR1540617	SAMEA4349658		STATENS SERUM INSTITUT	4880881	57	280466	Europe	Denmark	Food product	4,[5],12:i:-	ST-34	2014-07-01	0	0	0	0	0	0	0	0	0	0	aph(6)-Id;aph(3'')-Ib	blaTEM-1B											sul2	tet(B)		Yes
ERR1540618	SAMEA4349659		STATENS SERUM INSTITUT	4942496	49	272046	Europe	Denmark	Food product	4,[5],12:i:-	ST-34	2014-07-01	0	1	0	0	0	1	0	0	0	0	aph(3'')-Ib;aph(6)-Id	blaTEM-1B											sul2			No
ERR1540620	SAMEA4349661		STATENS SERUM INSTITUT	4962717	54	280031	Europe	Denmark	Food product	4,[5],12:i:-	ST-34	2014-07-01	0	0	0	1	0	0	0	1	0	0	aph(6)-Id;aph(3'')-Ib	blaTEM-1B											sul2	tet(B)		Yes
ERR1540621	SAMEA4349662		STATENS SERUM INSTITUT	4972036	52	282780	Europe	Denmark	Food product	4,[5],12:i:-	ST-34	2014-07-01	0	0	0	1	0	0	0	1	0	0	aph(3'')-Ib;aph(6)-Id	blaTEM-1B											sul2	tet(B)		Yes
ERR1540622	SAMEA4349663		STATENS SERUM INSTITUT	5053379	45	280032	Europe	Denmark	Food product	4,[5],12:i:-	ST-34	2014-07-01	1	0	0	0	1	0	0	0	0	0	aph(3'')-Ib;aph(6)-Id	blaTEM-1B											sul2	tet(B)		Yes
ERR1540625	SAMEA4349666		STATENS SERUM INSTITUT	4831552	54	282781	Europe	Denmark	Food product	4,[5],12:i:-	ST-34	2014-07-01	0	0	0	0	0	0	0	0	0	0																No
ERR1540627	SAMEA4349668		STATENS SERUM INSTITUT	4967509	56	280032	Europe	Denmark	Food product	4,[5],12:i:-	ST-34	2014-07-01	0	0	0	0	0	0	0	0	0	0	aph(3'')-Ib;aph(6)-Id	blaTEM-1B											sul2	tet(B)		Yes
ERR1540628	SAMEA4349669		STATENS SERUM INSTITUT	4930360	64	278603	Europe	Denmark	Food product	4,[5],12:i:-	ST-34	2014-07-01	0	0	0	0	0	0	0	0	0	0																No
ERR1540629	SAMEA4349670		STATENS SERUM INSTITUT	4894283	47	316045	Europe	Denmark	Food product	4,[5],12:i:-	ST-34	2014-07-01	0	0	0	0	0	0	0	0	0	0																No
ERR1540631	SAMEA4349672		STATENS SERUM INSTITUT	4980091	43	315448	Europe	Denmark	Food product	4,[5],12:i:-	ST-34	2014-07-01	0	0	0	0	0	0	0	0	0	0																No
ERR1540632	SAMEA4349673		STATENS SERUM INSTITUT	4973066	51	315449	Europe	Denmark	Food product	4,[5],12:i:-	ST-34	2014-07-01	0	0	0	0	0	0	0	0	0	0	aph(6)-Id;aph(3'')-Ib	blaTEM-1B											sul2	tet(B)		Yes
ERR1540634	SAMEA4349675		STATENS SERUM INSTITUT	4892981	42	316045	Europe	Denmark	Food product	4,[5],12:i:-	ST-34	2014-07-01	0	0	0	0	0	0	0	0	0	0																No
ERR1540635	SAMEA4349676		STATENS SERUM INSTITUT	4974034	53	315449	Europe	Denmark	Food product	4,[5],12:i:-	ST-34	2014-07-01	0	0	1	0	0	0	1	0	0	0	aph(3'')-Ib;aph(6)-Id	blaTEM-1B											sul2			No
ERR1540636	SAMEA4349677		STATENS SERUM INSTITUT	4962894	53	239264	Europe	Denmark	Food product	4,[5],12:i:-	ST-34	2014-07-01	1	0	0	0	1	0	0	0	1	0	aph(3'')-Ib;aph(6)-Id	blaTEM-1B											sul2	tet(B)		Yes
ERR1540637	SAMEA4349678		STATENS SERUM INSTITUT	4971340	48	315449	Europe	Denmark	Food product	4,[5],12:i:-	ST-34	2014-07-01	0	0	0	0	0	0	0	0	1	0	aph(3'')-Ib;aph(6)-Id	blaTEM-1B											sul2	tet(B)		Yes
ERR056928	SAMEA1027160			4896208	62	271264	Europe	NA	Food product	4,[5],12:i:-	ST-34	2008-07-01	0	0	0	0	0	0	0	0	0	0	aph(6)-Id;aph(3'')-Ib	blaTEM-1B											sul2	tet(B)		Yes
ERR024945	SAMEA788102			4954216	66	230888	Europe	NA	Other	4,[5],12:i:-	ST-34	2008-07-01	0	0	0	0	0	0	0	0	0	0	aph(3'')-Ib;aph(6)-Id	blaTEM-1B											sul2	tet(B)		Yes
ERR056927	SAMEA1027178			4975735	71	270440	Europe	NA	Livestock	4,[5],12:i:-	ST-34	2008-07-01	0	0	1	0	0	0	1	0	0	0	aac(3)-IVa-like;aph(4)-Ia;aph(3'')-Ib;aph(6)-Id	blaTEM-1B								floR-like			sul2-like	tet(B)		Yes
ERR024950	SAMEA788104			4961178	109	90325	Europe	NA	Other	4,[5],12:i:-	ST-34	2009-07-01	0	1	0	0	0	1	0	0	0	0	aph(6)-Id;aph(3'')-Ib	blaTEM-1B											sul2	tet(B)		Yes
ERR056930	SAMEA1027203			4956335	59	239093	Europe	NA	Livestock	4,[5],12:i:-	ST-34	2010-07-01	0	0	0	0	1	0	0	0	0	0	aph(3'')-Ib;aph(6)-Id	blaTEM-1B											sul2	tet(B)		Yes
ERR024953	SAMEA788105			4954104	110	105961	Europe	NA	Livestock	4,[5],12:i:-	ST-34	2009-07-01	0	0	0	0	0	0	0	0	0	0	aph(6)-Id;aph(3'')-Ib	blaTEM-1B											sul2	tet(B)		Yes
ERR056909	SAMEA1027218			4927440	61	224189	Europe	NA	Human	4,[5],12:i:-	ST-34	2010-07-01	0	1	0	1	0	1	0	1	0	0	aph(3'')-Ib;aph(6)-Id	blaTEM-1B											sul2	tet(B)		Yes
ERR024955	SAMEA788094			4921324	68	239093	Europe	NA	Livestock	4,[5],12:i:-	ST-34	2009-07-01	0	0	1	0	0	0	1	0	0	0	aph(3'')-Ib;aph(6)-Id	blaTEM-1B											sul2	tet(B)		Yes
ERR056906	SAMEA1027229			5219367	97	191560	Europe	NA	Human	4,[5],12:i:-	ST-34	2010-07-01	0	0	1	0	0	0	1	0	0	0	aac(3)-IVa-like;aph(4)-Ia;aph(6)-Id;aph(3'')-Ib;aadA1	blaTEM-1B					mph(B)-like						sul2;sul1	tet(B)	dfrA1	Yes
ERR024956	SAMEA788095			5323240	154	81304	Europe	NA	Livestock	4,[5],12:i:-	ST-34	2009-07-01	0	0	0	1	0	0	0	1	0	1	aac(3)-IVa-like;aph(4)-Ia;aph(6)-Id;aph(3'')-Ib;aadA1	blaTEM-1B;blaCTX-M-1					mph(B)-like			floR-like			sul2;sul1	tet(B)	dfrA1	Yes
ERR056932	SAMEA1027258			4936690	63	223268	Europe	NA	Livestock	4,[5],12:i:-	ST-34	2010-07-01	0	0	0	0	0	0	0	0	1	0	aph(6)-Id;aph(3'')-Ib	blaTEM-1B											sul2	tet(B)		Yes
ERR038764	SAMEA819710			4934673	63	282311	Europe	NA	Other	4,[5],12:i:-	ST-34	2009-07-01	0	0	0	0	0	0	0	0	0	0	aph(6)-Id;aph(3'')-Ib	blaTEM-1B											sul2	tet(B)		Yes
ERR056925	SAMEA1027261			4921713	54	270440	Europe	NA	Other	4,[5],12:i:-	ST-34	2009-07-01	0	0	0	0	0	0	0	0	0	0																No
ERR038766	SAMEA819712			4962526	63	271264	Europe	NA	Livestock	4,[5],12:i:-	ST-34	2010-07-01	1	0	1	0	1	0	1	0	0	0	aph(3'')-Ib;aph(6)-Id	blaTEM-1B											sul2	tet(B)		Yes
ERR038767	SAMEA819709			4979975	68	223843	Europe	NA	Livestock	4,[5],12:i:-	ST-34	2010-07-01	0	1	0	0	0	1	0	0	1	0																No
ERR038768	SAMEA819708			4974315	65	266903	Europe	NA	Other	4,[5],12:i:-	ST-34	2008-07-01	1	0	0	0	1	0	0	0	0	0	aph(3'')-Ib;aph(6)-Id	blaTEM-1B											sul2	tet(B)		Yes
ERR038776	SAMEA819780			4930569	64	223843	Europe	NA	Livestock	4,[5],12:i:-	ST-34	2008-07-01	0	1	0	0	0	1	0	0	0	0	aph(3'')-Ib;aph(6)-Id	blaTEM-1B											sul2	tet(B)		Yes
ERR038777	SAMEA819763			4962670	77	229222	Europe	NA	Livestock	4,[5],12:i:-	ST-34	2008-07-01	0	0	0	0	0	0	0	0	0	0														tet(B)		No
ERR038778	SAMEA819761			4984399	73	192105	Europe	NA	Livestock	4,[5],12:i:-	ST-34	2009-07-01	0	0	0	0	0	0	0	0	0	0	aph(6)-Id;aph(3'')-Ib	blaTEM-1B											sul2	tet(B)	dfrA1	Yes
ERR038781	SAMEA819730			4959189	67	239093	Europe	NA	Livestock	4,[5],12:i:-	ST-34	2010-07-01	0	1	0	0	0	1	0	1	0	0	aph(3'')-Ib;aph(6)-Id	blaTEM-1B											sul2	tet(B)		Yes
ERR038782	SAMEA819732			4955499	60	271264	Europe	NA	Other	4,[5],12:i:-	ST-34	2008-07-01	0	0	0	1	0	0	0	1	0	0	aph(3'')-Ib;aph(6)-Id	blaTEM-1B											sul2	tet(B)		Yes
ERR038785	SAMEA819738			4980353	75	223023	Europe	NA	Livestock	4,[5],12:i:-	ST-34	2010-07-01	0	0	0	1	0	1	0	1	0	1	aph(3'')-Ib;aph(6)-Id	blaTEM-1B											sul2	tet(B)		Yes
ERR038786	SAMEA819740			5043045	76	224680	Europe	NA	Livestock	4,[5],12:i:-	ST-34	2010-07-01	0	0	0	0	0	0	0	0	1	1																No
ERR038787	SAMEA819742			5045593	80	223843	Europe	NA	Livestock	4,[5],12:i:-	ST-34	2010-07-01	0	0	0	0	0	0	1	0	0	0																No
ERR038790	SAMEA819765			4933897	69	282730	Europe	NA	Livestock	4,[5],12:i:-	ST-34	2010-07-01	0	0	1	0	0	0	1	0	0	0	aph(6)-Id;aph(3'')-Ib	blaTEM-1B											sul2	tet(B)		Yes
ERR039363	SAMEA819782			5044374	73	223843	Europe	NA	Livestock	4,[5],12:i:-	ST-34	2010-07-01	0	0	0	1	0	0	0	1	1	0																No
ERR039365	SAMEA819724			4932862	62	238234	Europe	NA	Livestock	4,[5],12:i:-	ST-34	2009-07-01	0	0	0	0	0	0	0	0	0	0	aph(3'')-Ib;aph(6)-Id	blaTEM-1B											sul2	tet(B)		Yes
ERR039369	SAMEA819745			4922501	64	229228	Europe	NA	Livestock	4,[5],12:i:-	ST-34	2008-07-01	0	0	0	0	0	0	0	0	1	0	aph(6)-Id;aph(3'')-Ib	blaTEM-1B											sul2	tet(B)		Yes
ERR039372	SAMEA819784			4971136	71	256721	Europe	NA	Livestock	4,[5],12:i:-	ST-34	2010-07-01	1	0	0	0	1	0	0	0	0	1	aph(3'')-Ib;aph(6)-Id	blaTEM-1B											sul2	tet(B)		Yes
ERR039373	SAMEA819749			4974352	65	260450	Europe	NA	Livestock	4,[5],12:i:-	ST-34	2009-07-01	1	0	0	0	1	0	0	0	0	0	aph(3'')-Ib;aph(6)-Id	blaTEM-1B											sul2	tet(B)		Yes
ERR056898	SAMEA1027233			4912434	62	223787	Europe	NA	Human	4,[5],12:i:-	ST-34	2010-07-01	0	0	0	0	0	0	0	0	0	0	aph(6)-Id;aph(3'')-Ib	blaTEM-1B											sul2	tet(B)		Yes
ERR056901	SAMEA1027180			4956080	75	239093	Europe	NA	Human	4,[5],12:i:-	ST-34	2010-07-01	0	0	0	0	0	0	0	0	0	0	aph(6)-Id;aph(3'')-Ib	blaTEM-1B											sul2			No
ERR056924	SAMEA1027275			4953907	57	271264	Europe	NA	Livestock	4,[5],12:i:-	ST-34	2008-07-01	0	0	0	0	0	0	0	0	0	0	aph(6)-Id;aph(3'')-Ib	blaTEM-1B											sul2	tet(B)		Yes
ERR056926	SAMEA1027186			4953666	58	239093	Europe	NA	Human	4,[5],12:i:-	ST-34	2009-07-01	0	0	0	0	0	0	0	0	1	0	aph(3'')-Ib;aph(6)-Id	blaTEM-1B											sul2	tet(B)		Yes
ERR056929	SAMEA1027210			4994318	67	262323	Europe	NA	Livestock	4,[5],12:i:-	ST-34	2008-07-01	0	0	0	0	0	0	0	0	0	1	aph(3'')-Ib;aph(6)-Id	blaTEM-1B	mcr-5										sul2			No
ERR056931	SAMEA1027242			4972702	60	236076	Europe	NA	Livestock	4,[5],12:i:-	ST-34	2009-07-01	0	0	0	0	0	0	0	0	0	0	aph(6)-Id;aph(3'')-Ib	blaTEM-1B											sul2	tet(B)		Yes
ERR056941	SAMEA1027252			5026420	74	224189	Europe	NA	Livestock	4,[5],12:i:-	ST-34	2010-07-01	1	0	0	0	1	0	0	0	0	0	aph(3'')-Ib;aph(6)-Id	blaTEM-1B											sul2	tet(B)		Yes
ERR062887	SAMEA1027247			4933421	54	270329	Europe	NA	Human	4,[5],12:i:-	ST-34	2010-07-01	0	0	0	0	0	0	0	0	0	1																No
ERR062890	SAMEA1027192			4942636	63	223268	Europe	NA	Human	4,[5],12:i:-	ST-34	2010-07-01	0	0	0	0	0	0	0	0	0	0	aph(6)-Id;aph(3'')-Ib	blaTEM-1B											sul2	tet(B)		Yes
SRR3284675	SAMN04574080		Public Health England	4952426	84	149665	Europe	United Kingdom	Human	4,[5],12:i:-	ST-34	2015-10-15	0	0	0	0	0	0	0	0	1	0	aph(3'')-Ib;aph(6)-Id	blaTEM-1B											sul2	tet(B)		Yes
SRR3284691	SAMN04574153		Public Health England	5015969	85	171818	Europe	United Kingdom	Human	4,[5],12:i:-	ST-34	2015-12-15	0	0	1	0	0	0	1	0	0	0	aadA1;aph(6)-Id;aph(3'')-Ib	blaTEM-1B											sul2	tet(B)	dfrA1	Yes
SRR3284711	SAMN04574174		Public Health England	5006363	95	149943	Europe	United Kingdom	Human	4,[5],12:i:-	ST-34	2015-10-15	0	0	0	0	0	0	0	0	0	0	aph(3'')-Ib;aph(6)-Id												sul2	tet(B)		No
SRR3284719	SAMN04574532		Public Health England	5330585	110	149630	Europe	United Kingdom	Human	4,[5],12:i:-	ST-34	2015-12-15	1	0	1	0	0	0	0	0	0	1	aph(6)-Id;aph(3'')-Ib	blaTEM-1B											sul2	tet(B)		Yes
SRR3284725	SAMN04574538		Public Health England	5024673	77	199955	Europe	United Kingdom	Human	4,[5],12:i:-	ST-34	2015-10-15	0	0	0	0	0	0	0	0	0	0														tet(B)		No
SRR3284730	SAMN04574670		Public Health England	5345416	414	129669	Europe	United Kingdom	Human	4,[5],12:i:-	ST-34	2015-11-15	0	0	0	1	0	0	0	1	1	0	aph(6)-Id;aph(3'')-Ib	blaTEM-1B		fosA7-like									sul2	tet(B)		Yes
SRR3284734	SAMN04574674		Public Health England	4965316	90	162200	Europe	United Kingdom	Human	4,[5],12:i:-	ST-34	2015-10-15	0	0	0	0	0	0	0	0	0	0	aph(6)-Id;aph(3'')-Ib	blaTEM-1B											sul2			No
SRR3284741	SAMN04574693		Public Health England	4911496	93	105336	Europe	United Kingdom	Human	4,[5],12:i:-	ST-34	2015-10-15	0	0	0	0	0	0	0	0	0	0	aph(3'')-Ib;aph(6)-Id												sul2	tet(B)		No
SRR3284744	SAMN04574697		Public Health England	4960640	91	151258	Europe	United Kingdom	Human	4,[5],12:i:-	ST-34	2015-09-15	0	0	0	1	0	0	0	1	0	0	aph(3'')-Ib;aph(6)-Id												sul2	tet(B)		No
SRR3284748	SAMN04574701		Public Health England	5017796	76	199955	Europe	United Kingdom	Other	4,[5],12:i:-	ST-34	2015-12-15	1	0	0	0	1	0	0	0	1	0														tet(B)		No
SRR3284758	SAMN04574711		Public Health England	5212404	88	149830	Europe	United Kingdom	Human	4,[5],12:i:-	ST-34	2015-09-15	1	1	0	0	1	1	0	0	0	1	aph(6)-Id;aadA1;aph(3')-Ia;aph(3')-IIa-like;aph(4)-Ia;strA;aac(3)-IVa-like;aadA2-like	blaTEM-1B								cmlA1-like			sul3;sul1	tet(A);tet(B)	dfrA12	No
SRR3284780	SAMN04574729		Public Health England	5034207	87	170772	Europe	United Kingdom	Other	4,[5],12:i:-	ST-34	2015-12-15	0	0	1	0	0	0	1	0	0	0														tet(B)		No
SRR3284810	SAMN04574738		Public Health England	5090782	80	171817	Europe	United Kingdom	Human	4,[5],12:i:-	ST-34	2015-09-15	0	1	0	0	0	1	0	0	0	0	aph(6)-Id;aph(3'')-Ib	blaTEM-1B											sul2	tet(B)		Yes
SRR3284812	SAMN04574740		Public Health England	4971376	67	189615	Europe	United Kingdom	Human	4,[5],12:i:-	ST-34	2015-11-15	0	0	0	0	0	0	0	0	0	0														tet(B)		No
SRR3284816	SAMN04574744		Public Health England	5010030	65	192106	Europe	United Kingdom	Human	4,[5],12:i:-	ST-34	2015-12-15	0	1	0	0	0	1	0	0	0	0	aph(6)-Id;aph(3'')-Ib	blaTEM-1B											sul2	tet(B)		Yes
SRR3284819	SAMN04574747		Public Health England	5029230	98	164531	Europe	United Kingdom	Other	4,[5],12:i:-	ST-34	2015-12-15	0	0	0	1	0	0	0	1	0	0														tet(B)		No
SRR3284831	SAMN04574759		Public Health England	4972862	74	166155	Europe	United Kingdom	Human	4,[5],12:i:-	ST-34	2015-11-15	0	0	0	1	0	0	0	1	0	0	aph(6)-Id;aph(3'')-Ib	blaTEM-1B											sul2	tet(B)		Yes
SRR3284832	SAMN04574760		Public Health England	4926437	69	171817	Europe	United Kingdom	Human	4,[5],12:i:-	ST-34	2015-11-15	0	0	0	0	0	0	0	0	0	1	aph(3'')-Ib;aph(6)-Id	blaTEM-1B											sul2	tet(B)		Yes
SRR3285055	SAMN04574790		Public Health England	4993699	77	199955	Europe	United Kingdom	Human	4,[5],12:i:-	ST-34	2015-12-15	0	0	1	0	0	0	0	0	0	0														tet(B)		No
SRR3285242	SAMN04574796		Public Health England	5012693	90	129853	Europe	United Kingdom	Human	4,[5],12:i:-	ST-34	2015-09-15	0	0	0	1	0	0	0	1	1	0	aph(3'')-Ib;aph(6)-Id	blaTEM-1B											sul2	tet(B)		Yes
SRR3285252	SAMN04574800		Public Health England	4951444	70	170769	Europe	United Kingdom	Human	4,[5],12:i:-	ST-34	2015-11-15	0	0	1	0	0	0	1	0	0	1																No
SRR3285279	SAMN04574815		Public Health England	4942588	68	171806	Europe	United Kingdom	Human	4,[5],12:i:-	ST-34	2015-11-15	0	0	0	1	0	0	0	1	0	0														tet(B)		No
SRR3285282	SAMN04574819		Public Health England	4934058	77	170923	Europe	United Kingdom	Human	4,[5],12:i:-	ST-34	2015-10-15	0	0	0	0	0	0	0	0	0	0	aph(3'')-Ib;aph(6)-Id	blaTEM-1B											sul2	tet(B)		Yes
SRR3285348	SAMN04574831		Public Health England	4890942	81	150062	Europe	United Kingdom	Human	4,[5],12:i:-	ST-34	2015-10-15	1	0	0	1	1	0	0	1	0	0		blaTEM-1B												tet(B)		No
SRR3285360	SAMN04574842		Public Health England	5020501	82	145073	Europe	United Kingdom	Human	4,[5],12:i:-	ST-34	2015-10-15	0	0	0	0	0	0	0	0	0	0	aph(6)-Id;aph(3'')-Ib	blaTEM-1B											sul2	tet(B)		Yes
SRR3285364	SAMN04574846		Public Health England	4952116	87	135083	Europe	United Kingdom	Human	4,[5],12:i:-	ST-34	2015-08-15	0	0	0	0	0	0	0	0	0	0	aph(6)-Id;aph(3'')-Ib	blaTEM-1B											sul2	tet(B)		Yes
SRR3285398	SAMN04575031		Public Health England	4900585	72	213969	Europe	United Kingdom	Human	4,[5],12:i:-	ST-34	2015-11-15	0	0	0	0	0	0	0	0	0	0	aph(3'')-Ib;aph(6)-Id	blaTEM-1B											sul2	tet(B)		Yes
SRR3285400	SAMN04575045		Public Health England	5089051	72	192106	Europe	United Kingdom	Human	4,[5],12:i:-	ST-34	2015-10-15	0	1	1	0	0	1	1	0	0	0	aph(3'')-Ib;aph(6)-Id	blaTEM-1B											sul2	tet(B)		Yes
SRR3285405	SAMN04575050		Public Health England	4862276	63	192106	Europe	United Kingdom	Human	4,[5],12:i:-	ST-34	2015-09-15	1	0	0	0	1	0	0	0	0	0	aph(6)-Id;aph(3'')-Ib	blaTEM-1B											sul2	tet(B)		Yes
SRR3285406	SAMN04575051		Public Health England	4953044	89	152965	Europe	United Kingdom	Human	4,[5],12:i:-	ST-34	2015-09-15	0	0	0	0	0	0	0	0	0	0	aph(6)-Id;aph(3'')-Ib	blaTEM-1B											sul2	tet(B)		Yes
SRR3285422	SAMN04575067		Public Health England	4967553	113	90251	Europe	United Kingdom	Human	4,[5],12:i:-	ST-34	2015-09-15	0	0	0	0	0	0	0	0	0	0	aph(3'')-Ib;aph(6)-Id	blaTEM-1B											sul2	tet(B)		Yes
SRR3285427	SAMN04575074		Public Health England	5021014	76	166154	Europe	United Kingdom	Human	4,[5],12:i:-	ST-34	2015-10-15	0	0	0	0	0	0	0	0	0	0	aph(6)-Id;aph(3'')-Ib	blaTEM-1B											sul2	tet(B)		Yes
SRR3285432	SAMN04575078		Public Health England	5023967	86	135084	Europe	United Kingdom	Human	4,[5],12:i:-	ST-34	2015-11-15	1	0	0	0	1	0	0	0	1	0														tet(B)		No
SRR3285454	SAMN04575100		Public Health England	4996516	82	171818	Europe	United Kingdom	Other	4,[5],12:i:-	ST-34	2015-12-15	0	0	0	0	0	0	0	0	0	1														tet(B)		No
SRR3285458	SAMN04575104		Public Health England	4969408	76	164485	Europe	United Kingdom	Human	4,[5],12:i:-	ST-34	2015-09-15	0	0	0	0	0	0	0	0	1	0														tet(B)		No
SRR3285460	SAMN04575106		Public Health England	4919283	71	152807	Europe	United Kingdom	Human	4,[5],12:i:-	ST-34	2015-12-15	0	0	0	0	0	0	0	0	0	0	aph(3'')-Ib;aph(6)-Id	blaTEM-1B											sul2	tet(B)		Yes
SRR3321732	SAMN04600190		Public Health England	4929497	71	152970	Europe	United Kingdom	Human	4,[5],12:i:-	ST-34	2015-09-15	0	0	0	0	0	0	0	0	0	1		blaTEM-1B												tet(B)		No
SRR3321815	SAMN04600226		Public Health England	4963074	78	192106	Europe	United Kingdom	Other	4,[5],12:i:-	ST-34	2015-09-15	0	0	0	0	0	0	0	0	1	0	aph(6)-Id;aph(3'')-Ib	blaTEM-1B											sul2	tet(B)		Yes
SRR3321892	SAMN04600305		Public Health England	5111566	98	133595	Europe	United Kingdom	Human	4,[5],12:i:-	ST-34	2015-09-15	0	0	0	0	0	0	0	0	0	0		blaTEM-1B												tet(B)		No
SRR3322022	SAMN04600354		Public Health England	5068693	80	170633	Europe	United Kingdom	Human	4,[5],12:i:-	ST-34	2015-12-15	0	0	0	0	0	0	0	0	0	0														tet(B)		No
SRR3322109	SAMN04600429		Public Health England	4953698	70	166876	Europe	United Kingdom	Human	4,[5],12:i:-	ST-34	2015-11-15	1	0	0	0	1	0	0	0	0	0	aph(6)-Id;aph(3'')-Ib	blaTEM-1B											sul2	tet(B)		Yes
SRR3322110	SAMN04600430		Public Health England	4966794	147	75831	Europe	United Kingdom	Human	4,[5],12:i:-	ST-34	2015-09-15	0	0	0	0	0	0	0	0	0	0	aph(3'')-Ib;aph(6)-Id	blaTEM-1B											sul2	tet(B)		Yes
SRR3322111	SAMN04600431		Public Health England	4974901	78	149665	Europe	United Kingdom	Human	4,[5],12:i:-	ST-34	2015-11-15	0	0	1	0	0	0	1	0	0	0	aadA1;aph(6)-Id;aadA2;aph(3'')-Ib	blaTEM-1B								floR-like;cmlA1-like			sul2-like	tet(B);tet(M)-like	dfrA12	Yes
SRR3322114	SAMN04600433		Public Health England	5010387	289	33070	Europe	United Kingdom	Human	4,[5],12:i:-	ST-34	2015-09-15	0	0	0	0	1	0	1	0	0	0	aadA5;aph(6)-Id;aph(3'')-Ib	blaTEM-1B											sul2	tet(B)	dfrA17	Yes
SRR3322122	SAMN04600453		Public Health England	5025533	78	171817	Europe	United Kingdom	Human	4,[5],12:i:-	ST-34	2015-11-15	1	1	0	0	1	1	0	0	0	1														tet(B)		No
SRR3322136	SAMN04600467		Public Health England	4938033	59	223288	Europe	United Kingdom	Human	4,[5],12:i:-	ST-34	2015-11-15	0	0	0	0	0	0	0	0	0	0	aph(3'')-Ib;aph(6)-Id	blaTEM-1B									qnrB19		sul2			No
SRR3322273	SAMN04600599		Public Health England	5065251	84	166158	Europe	United Kingdom	Human	4,[5],12:i:-	ST-34	2015-09-15	0	0	0	0	0	0	0	0	0	0														tet(B)		No
SRR3322318	SAMN04600619		Public Health England	4967653	74	151475	Europe	United Kingdom	Human	4,[5],12:i:-	ST-34	2015-10-15	0	1	0	0	0	1	0	0	0	0	aph(3'')-Ib;aph(6)-Id	blaTEM-1B											sul2	tet(B)		Yes
SRR3322319	SAMN04600620		Public Health England	5226493	85	149830	Europe	United Kingdom	Human	4,[5],12:i:-	ST-34	2015-12-15	0	0	0	0	0	0	0	0	0	0	aph(6)-Id;aadA1;aph(3')-Ia;aph(3')-IIa-like;aph(4)-Ia;strA;aac(3)-IVa-like;aadA2-like	blaTEM-1B								cmlA1-like			sul3;sul1	tet(A);tet(B)	dfrA12	No
SRR3322351	SAMN04600651		Public Health England	4982759	61	199955	Europe	United Kingdom	Human	4,[5],12:i:-	ST-34	2015-11-15	0	1	0	0	0	1	0	0	0	0	aph(6)-Id;aph(3'')-Ib	blaTEM-1B											sul2	tet(B)		Yes
SRR3322353	SAMN04600653		Public Health England	5101316	88	171817	Europe	United Kingdom	Human	4,[5],12:i:-	ST-34	2015-12-15	0	0	0	0	0	0	0	0	0	0														tet(B)		No
SRR3322354	SAMN04600654		Public Health England	4918530	73	135436	Europe	United Kingdom	Human	4,[5],12:i:-	ST-34	2015-10-15	0	0	0	0	0	0	0	0	0	0	aph(6)-Id;aph(3'')-Ib	blaTEM-1B											sul2	tet(B)		Yes
SRR3322382	SAMN04600677		Public Health England	4987145	69	192106	Europe	United Kingdom	Human	4,[5],12:i:-	ST-34	2015-09-15	0	0	0	0	0	0	0	0	0	0		blaTEM-1B												tet(B)		No
SRR3322392	SAMN04600686		Public Health England	5058919	103	117439	Europe	United Kingdom	Human	4,[5],12:i:-	ST-34	2015-11-15	0	0	0	0	0	0	0	0	1	0	aph(6)-Id;aph(3'')-Ib	blaTEM-1B											sul2	tet(B)		Yes
SRR3322394	SAMN04600688		Public Health England	4954927	62	199955	Europe	United Kingdom	Human	4,[5],12:i:-	ST-34	2015-11-15	0	0	0	1	0	0	0	1	1	0	aph(3'')-Ib;aph(6)-Id	blaTEM-1B											sul2	tet(B)		Yes
SRR3322396	SAMN04600690		Public Health England	4954036	86	135084	Europe	United Kingdom	Human	4,[5],12:i:-	ST-34	2015-09-15	0	0	1	0	0	0	1	0	0	0														tet(B)		No
SRR3322409	SAMN04600703		Public Health England	5007885	84	166158	Europe	United Kingdom	Human	4,[5],12:i:-	ST-34	2015-11-15	0	0	1	0	0	0	1	0	0	0	aph(6)-Id;aph(3'')-Ib	blaTEM-1B											sul2	tet(B)		Yes
SRR3322417	SAMN04600721		Public Health England	4952693	76	149830	Europe	United Kingdom	Human	4,[5],12:i:-	ST-34	2015-09-15	0	0	0	0	0	0	0	0	0	1	aph(3'')-Ib;aph(6)-Id												sul2	tet(B)		No
SRR3322590	SAMN04600747		Public Health England	5032686	78	169656	Europe	United Kingdom	Human	4,[5],12:i:-	ST-34	2015-10-15	0	0	0	0	0	0	0	0	0	0	aph(3'')-Ib;aph(6)-Id	blaTEM-1B											sul2	tet(B)		Yes
SRR3322620	SAMN04600761		Public Health England	5060459	81	170439	Europe	United Kingdom	Human	4,[5],12:i:-	ST-34	2015-12-15	0	0	0	0	0	0	0	0	0	0	aph(6)-Id;aph(3'')-Ib	blaTEM-1B											sul2	tet(B)		Yes
SRR3322622	SAMN04600763		Public Health England	4979208	73	166158	Europe	United Kingdom	Human	4,[5],12:i:-	ST-34	2015-11-15	0	0	0	1	0	0	0	1	0	1	aph(3'')-Ib;aph(6)-Id	blaTEM-1B											sul2	tet(B)		Yes
SRR3322643	SAMN04600879		Public Health England	5081567	76	171817	Europe	United Kingdom	Food product	4,[5],12:i:-	ST-34	2015-12-15	0	0	0	0	0	0	0	0	0	0	aph(3'')-Ib;aph(6)-Id	blaTEM-1B											sul2	tet(B)		Yes
SRR3322644	SAMN04600880		Public Health England	5091902	88	171817	Europe	United Kingdom	Human	4,[5],12:i:-	ST-34	2015-12-15	0	1	0	0	0	1	0	0	0	0	aph(3'')-Ib;aph(6)-Id;aadA2-like;aadA1	blaTEM-1B								cmlA1-like			sul2;sul3	tet(B)		Yes
SRR3322653	SAMN04600897		Public Health England	5021980	98	154463	Europe	United Kingdom	Human	4,[5],12:i:-	ST-34	2015-11-15	0	0	0	0	0	0	0	0	0	0														tet(B)		No
SRR3322654	SAMN04600899		Public Health England	5090561	69	145093	Europe	United Kingdom	Human	4,[5],12:i:-	ST-34	2015-12-15	1	1	0	0	1	1	0	0	0	0	aph(3'')-Ib;aph(6)-Id	blaTEM-1B											sul2	tet(B)		Yes
SRR3322656	SAMN04600901		Public Health England	5035288	67	171818	Europe	United Kingdom	Human	4,[5],12:i:-	ST-34	2015-10-15	0	0	0	0	0	0	0	0	0	0	aph(3'')-Ib;aph(6)-Id	blaTEM-1B											sul2	tet(B)		Yes
SRR3322678	SAMN04600925		Public Health England	4985267	79	166158	Europe	United Kingdom	Human	4,[5],12:i:-	ST-34	2015-11-15	0	0	0	0	0	0	0	0	0	1	aph(3'')-Ib;aph(6)-Id	blaTEM-1B											sul2	tet(B)		Yes
SRR3322689	SAMN04600937		Public Health England	4871018	69	192106	Europe	United Kingdom	Human	4,[5],12:i:-	ST-34	2015-10-15	0	0	0	0	0	0	0	0	0	0	aph(6)-Id;aph(3'')-Ib	blaTEM-1B											sul2	tet(B)		Yes
SRR3322699	SAMN04600950		Public Health England	5086708	74	170772	Europe	United Kingdom	Human	4,[5],12:i:-	ST-34	2015-12-15	0	0	0	0	0	0	0	0	0	0	aph(3'')-Ib;aph(6)-Id	blaTEM-1B											sul2	tet(B)		Yes
SRR3322722	SAMN04600984		Public Health England	4974697	84	129580	Europe	United Kingdom	Human	4,[5],12:i:-	ST-34	2015-09-15	0	0	0	0	0	0	0	0	0	0	aph(3'')-Ib;aph(6)-Id	blaTEM-1B											sul2	tet(B)		Yes
SRR3322735	SAMN04601009		Public Health England	4955152	100	99743	Europe	United Kingdom	Human	4,[5],12:i:-	ST-34	2015-09-15	0	0	0	0	0	0	0	0	0	0	aph(3'')-Ib;aph(6)-Id	blaTEM-1B											sul2	tet(B)		Yes
SRR3322857	SAMN04601025		Public Health England	4946613	90	135083	Europe	United Kingdom	Human	4,[5],12:i:-	ST-34	2015-09-15	0	0	0	0	0	0	0	0	0	0	aph(6)-Id;aph(3'')-Ib	blaTEM-1B											sul2	tet(B)		Yes
SRR3322959	SAMN04601037		Public Health England	4968407	102	104518	Europe	United Kingdom	Human	4,[5],12:i:-	ST-34	2015-09-15	0	0	0	1	0	0	0	1	0	0														tet(B)		No
SRR3322986	SAMN04601073		Public Health England	4884438	69	171817	Europe	United Kingdom	Human	4,[5],12:i:-	ST-34	2015-09-15	0	1	0	0	0	1	0	0	0	0																No
SRR3323007	SAMN04601088		Public Health England	4920417	71	149830	Europe	United Kingdom	Human	4,[5],12:i:-	ST-34	2015-10-15	1	0	1	0	1	0	1	0	0	0	aph(3'')-Ib;aph(6)-Id	blaTEM-1B											sul2	tet(B)		Yes
SRR3323008	SAMN04601089		Public Health England	5035721	87	192106	Europe	United Kingdom	Human	4,[5],12:i:-	ST-34	2015-10-15	0	0	0	0	0	0	0	0	0	0														tet(B)		No
SRR3323010	SAMN04601091		Public Health England	4975720	94	126766	Europe	United Kingdom	Human	4,[5],12:i:-	ST-34	2015-09-15	0	0	0	0	0	0	0	0	0	0	aph(3'')-Ib;aph(6)-Id	blaTEM-1B											sul2	tet(B)		Yes
SRR3323020	SAMN04601104		Public Health England	5265506	114	109517	Europe	United Kingdom	Human	4,[5],12:i:-	ST-34	2015-12-15	0	0	0	0	0	0	0	0	0	0	aph(6)-Id;aph(3'')-Ib	blaTEM-1B											sul2	tet(B)		Yes
SRR3323034	SAMN04601121		Public Health England	4972179	93	108939	Europe	United Kingdom	Human	4,[5],12:i:-	ST-34	2015-10-15	0	0	0	0	0	0	0	0	0	0		blaTEM-1B												tet(B)		No
SRR3323045	SAMN04601135		Public Health England	4946175	84	129853	Europe	United Kingdom	Human	4,[5],12:i:-	ST-34	2015-12-15	0	0	0	0	0	0	0	0	1	0														tet(B)		No
SRR3323047	SAMN04601137		Public Health England	5024959	80	223140	Europe	United Kingdom	Human	4,[5],12:i:-	ST-34	2015-12-15	0	0	0	0	0	0	0	0	0	0														tet(B)		No
SRR3284778	SAMN04574727		Public Health England	5063838	96	171818	Europe	United Kingdom	Human	4,[5],12:i:-	ST-34	2016-01-15	0	0	0	0	0	0	0	0	0	1														tet(B)		No
SRR3285281	SAMN04574818		Public Health England	4999526	84	192105	Europe	United Kingdom	Human	4,[5],12:i:-	ST-34	2016-01-15	0	0	0	0	0	0	0	0	0	0	aph(6)-Id;aph(3'')-Ib	blaTEM-1B											sul2	tet(B)		Yes
SRR3285396	SAMN04575029		Public Health England	4969132	102	105308	Europe	United Kingdom	Human	4,[5],12:i:-	ST-34	2016-01-15	0	0	0	0	0	0	0	0	0	0	aph(3'')-Ib;aph(6)-Id	blaTEM-1B											sul2	tet(B)		Yes
SRR3285414	SAMN04575059		Public Health England	5071861	80	170495	Europe	United Kingdom	Other	4,[5],12:i:-	ST-34	2016-01-15	0	0	0	0	0	0	0	0	0	0														tet(B)		No
SRR3285466	SAMN04575162		Public Health England	4970569	84	130129	Europe	United Kingdom	Human	4,[5],12:i:-	ST-34	2016-01-15	0	0	0	0	0	0	0	0	0	0	aph(6)-Id;aph(3'')-Ib	blaTEM-1B											sul2	tet(B)		Yes
SRR3321870	SAMN04600269		Public Health England	4954938	90	129580	Europe	United Kingdom	Human	4,[5],12:i:-	ST-34	2016-01-15	0	0	0	0	0	0	0	0	0	0	aph(6)-Id;aph(3'')-Ib	blaTEM-1B											sul2	tet(B)		Yes
SRR3322160	SAMN04600558		Public Health England	4988764	90	137468	Europe	United Kingdom	Human	4,[5],12:i:-	ST-34	2016-01-15	0	0	0	0	0	0	0	0	0	0	aph(6)-Id;aph(3'')-Ib	blaTEM-1B											sul2	tet(B)		Yes
SRR3322211	SAMN04600584		Public Health England	4975893	90	135083	Europe	United Kingdom	Human	4,[5],12:i:-	ST-34	2016-01-15	0	0	0	1	0	0	0	1	0	0	aph(6)-Id;aph(3'')-Ib	blaTEM-1B											sul2	tet(B)		Yes
SRR3322366	SAMN04600662		Public Health England	4962529	69	171817	Europe	United Kingdom	Human	4,[5],12:i:-	ST-34	2016-01-15	0	1	0	0	0	1	0	0	0	0	aph(3'')-Ib;aph(6)-Id	blaTEM-1B											sul2	tet(B)		Yes
SRR3322987	SAMN04601074		Public Health England	4967772	71	171817	Europe	United Kingdom	Human	4,[5],12:i:-	ST-34	2016-01-15	0	0	0	0	0	0	0	0	0	0	ant(2'')-Ia;aph(6)-Id;aph(3'')-Ib	blaTEM-1B											sul2	tet(B)		Yes
SRR3323009	SAMN04601090		Public Health England	4966176	65	192106	Europe	United Kingdom	Human	4,[5],12:i:-	ST-34	2016-01-15	0	0	0	0	0	0	0	0	0	0	aph(6)-Id;aph(3'')-Ib	blaTEM-1B											sul2	tet(B)		Yes
SRR5193045	SAMN06247154	287734	PHE	5130395	88	171817	Europe	United Kingdom	Human	4,[5],12:i:-	ST-34	2016-08-15	0	0	0	1	0	0	0	1	0	0	aph(3')-Ia;aph(3'')-Ib;aph(6)-Id	blaTEM-1B											sul2	tet(B)	dfrA5	Yes
SRR5193083	SAMN06247180	296292	PHE	4982285	64	171818	Europe	United Kingdom	Human	4,[5],12:i:-	ST-34	2016-09-15	0	0	0	0	0	0	0	0	0	0	aph(3'')-Ib;aph(6)-Id	blaTEM-1B											sul2	tet(B)		Yes
SRR5193127	SAMN06247237	287720	PHE	4937278	70	143491	Europe	United Kingdom	Human	4,[5],12:i:-	ST-34	2016-08-15	0	0	0	0	0	0	0	0	0	0	aph(6)-Id;aph(3'')-Ib	blaTEM-1B											sul2			No
SRR5193155	SAMN06247260	272514	PHE	4978608	100	104795	Europe	United Kingdom	Human	4,[5],12:i:-	ST-34	2016-07-15	0	0	0	0	0	0	0	0	0	0	aph(6)-Id;aph(3'')-Ib	blaTEM-1B											sul2	tet(B)		Yes
SRR5193205	SAMN06247304	272510	PHE	5018976	90	142597	Europe	United Kingdom	Human	4,[5],12:i:-	ST-34	2016-07-15	0	0	0	0	0	0	0	0	0	0	aph(3'')-Ib;aph(6)-Id	blaTEM-1B											sul2	tet(B)		Yes
SRR5193325	SAMN06247415	252375	PHE	5078683	80	171818	Europe	United Kingdom	Human	4,[5],12:i:-	ST-34	2016-05-15	0	0	0	0	0	0	0	0	0	0	aadA1;aph(6)-Id;aph(3'')-Ib	blaTEM-1B											sul1-like;sul2	tet(B)	dfrA1	Yes
SRR5193526	SAMN06247599	280659	PHE	5018218	78	166158	Europe	United Kingdom	Human	4,[5],12:i:-	ST-34	2016-07-15	0	0	0	0	0	0	0	0	0	0	aph(6)-Id;aph(3'')-Ib	blaTEM-1B											sul2	tet(B)		Yes
SRR5193543	SAMN06247623	287742	PHE	4975481	78	169014	Europe	United Kingdom	Human	4,[5],12:i:-	ST-34	2016-08-15	0	0	0	0	0	0	0	0	0	0	aph(6)-Id;aph(3'')-Ib	blaTEM-1B											sul2	tet(B)		Yes
SRR5193627	SAMN06247694	273494	PHE	4991705	91	143734	Europe	United Kingdom	Human	4,[5],12:i:-	ST-34	2016-07-15	0	0	0	0	0	0	0	0	0	0	aph(6)-Id;aph(3'')-Ib	blaTEM-1B											sul2	tet(B)		Yes
SRR5193644	SAMN06247723	323102	PHE	5002255	69	199681	Europe	United Kingdom	Human	4,[5],12:i:-	ST-34	2016-12-15	0	0	0	0	0	0	0	0	0	0	aph(3'')-Ib;aph(6)-Id	blaTEM-1B											sul2	tet(B)		Yes
SRR5193673	SAMN06247738	287555	PHE	4969639	84	152300	Europe	United Kingdom	Human	4,[5],12:i:-	ST-34	2016-08-15	0	0	0	0	0	0	0	0	0	0	aph(3'')-Ib;aph(6)-Id	blaTEM-1B											sul2	tet(B)		Yes
SRR5193682	SAMN06247743	285682	PHE	4981154	93	129929	Europe	United Kingdom	Human	4,[5],12:i:-	ST-34	2016-08-15	0	0	0	0	0	0	0	0	0	0	aph(6)-Id;aph(3'')-Ib	blaTEM-1B											sul2	tet(B)		Yes
SRR5193694	SAMN06247762	287578	PHE	4948208	76	135083	Europe	United Kingdom	Human	4,[5],12:i:-	ST-34	2016-08-15	0	0	0	0	0	0	0	0	0	0																No
SRR5193904	SAMN06247969	323108	PHE	4993411	79	171817	Europe	United Kingdom	Human	4,[5],12:i:-	ST-34	2016-12-15	0	0	0	0	0	0	0	0	0	1	aph(6)-Id;aph(3'')-Ib	blaTEM-1B											sul2	tet(B)		Yes
SRR5193941	SAMN06248011	261931	PHE	5262748	107	118181	Europe	United Kingdom	Human	4,[5],12:i:-	ST-34	2016-06-15	0	0	0	0	0	0	0	0	0	0	aadA1;aadA2-like;aph(3')-IIa-like;aph(6)-Id;strA;aph(4)-Ia;aac(3)-IVa-like;aph(3')-Ia	blaTEM-1B								cmlA1-like			sul3;sul1	tet(A);tet(B)	dfrA12	No
SRR5194160	SAMN06248250	285865	PHE	5046139	92	111712	Europe	United Kingdom	Human	4,[5],12:i:-	ST-34	2016-08-15	0	0	0	1	0	0	0	1	0	0		blaTEM-1B												tet(B)		No
SRR5194203	SAMN06248272	308507	PHE	4973276	64	192133	Europe	United Kingdom	Human	4,[5],12:i:-	ST-34	2016-10-15	0	0	0	0	0	0	0	0	0	0	aph(3'')-Ib;aph(6)-Id	blaTEM-1B											sul2	tet(B)		Yes
SRR5194210	SAMN06248295	320173	PHE	5238682	94	132090	Europe	United Kingdom	Human	4,[5],12:i:-	ST-34	2016-11-15	0	0	0	0	0	0	0	0	1	0	aph(6)-Id;aph(3'')-Ib	blaTEM-1B											sul2	tet(B)		Yes
SRR5215661	SAMN06278229	285863	PHE	5080956	97	129853	Europe	United Kingdom	Human	4,[5],12:i:-	ST-34	2016-08-15	0	0	0	0	0	0	0	0	0	0	aph(6)-Id;aph(3'')-Ib	blaCMY-2;blaTEM-1B											sul2	tet(B)		Yes
SRR5215691	SAMN06278259	287779	PHE	4979681	88	145086	Europe	United Kingdom	Human	4,[5],12:i:-	ST-34	2016-08-15	0	0	0	0	0	0	0	0	0	0	aph(6)-Id;aph(3'')-Ib	blaTEM-1B											sul2	tet(B)		Yes
SRR5216053	SAMN06278489	285689	PHE	5173156	119	112586	Europe	United Kingdom	Human	4,[5],12:i:-	ST-34	2016-08-15	0	0	0	0	0	0	0	0	0	0	aadA1;aph(6)-Id	blaTEM-1B					mph(B)-like						sul1;sul2	tet(B)	dfrA1	No
SRR5216065	SAMN06278494	232717	PHE	4959951	77	170495	Europe	United Kingdom	Food product	4,[5],12:i:-	ST-34	2016-03-15	0	0	0	0	0	0	0	0	0	0	aph(3'')-Ib;aph(6)-Id	blaTEM-1B											sul2	tet(B)		Yes
SRR5216152	SAMN06278568	285835	PHE	5007308	81	117426	Europe	United Kingdom	Human	4,[5],12:i:-	ST-34	2016-08-15	0	0	0	0	0	0	0	0	0	0	aph(3'')-Ib;aph(6)-Id	blaTEM-1B											sul2	tet(B)		Yes
SRR5216573	SAMN06279090	313212	PHE	5114442	82	170495	Europe	United Kingdom	Human	4,[5],12:i:-	ST-34	2016-10-15	0	0	0	0	0	0	0	0	0	0	aph(6)-Id;aph(3'')-Ib	blaTEM-1B											sul2	tet(B)		Yes
SRR5564854	SAMN07125386	211667	PHE	4996276	96	166158	Europe	United Kingdom	Other	4,[5],12:i:-	ST-34	2016-01-15	0	0	0	0	0	0	0	0	0	0														tet(B)		No
SRR5564897	SAMN07125389	211687	PHE	5061644	90	166158	Europe	United Kingdom	Other	4,[5],12:i:-	ST-34	2016-01-15	0	0	0	0	0	0	0	0	0	0														tet(B)		No
SRR5564898	SAMN07125390	211680	PHE	5028642	90	166155	Europe	United Kingdom	Other	4,[5],12:i:-	ST-34	2016-01-15	0	0	0	0	0	0	0	0	0	0														tet(B)		No
SRR5564900	SAMN07125391	211684	PHE	5061196	88	166158	Europe	United Kingdom	Other	4,[5],12:i:-	ST-34	2016-01-15	0	0	0	0	0	0	0	0	0	0														tet(B)		No
SRR5564901	SAMN07125392	211685	PHE	5060841	100	171817	Europe	United Kingdom	Other	4,[5],12:i:-	ST-34	2016-01-15	0	0	0	0	0	0	0	0	0	0														tet(B)		No
SRR5564903	SAMN07125394	211665	PHE	5024850	93	135083	Europe	United Kingdom	Other	4,[5],12:i:-	ST-34	2016-01-15	0	0	0	0	0	0	0	0	0	0														tet(B)		No
SRR5564904	SAMN07125393	211674	PHE	4976652	99	135083	Europe	United Kingdom	Other	4,[5],12:i:-	ST-34	2016-01-15	0	0	0	0	0	0	0	0	0	0														tet(B)		No
SRR5564905	SAMN07125401	211676	PHE	5057191	104	166155	Europe	United Kingdom	Other	4,[5],12:i:-	ST-34	2016-01-15	0	0	0	0	0	0	0	0	0	0														tet(B)		No
SRR5564906	SAMN07125399	205639	PHE	5071909	92	170769	Europe	United Kingdom	Other	4,[5],12:i:-	ST-34	2016-01-15	0	0	1	0	0	0	1	0	1	0														tet(B)		No
SRR5564907	SAMN07125396	211679	PHE	5021914	92	145143	Europe	United Kingdom	Other	4,[5],12:i:-	ST-34	2016-01-15	0	0	0	0	0	0	0	0	0	0														tet(B)		No
SRR5564910	SAMN07125402	211677	PHE	5026622	88	166158	Europe	United Kingdom	Other	4,[5],12:i:-	ST-34	2016-01-15	0	0	0	0	0	0	0	0	0	0														tet(B)		No
SRR5564909	SAMN07125397	211673	PHE	5069533	129	94504	Europe	United Kingdom	Other	4,[5],12:i:-	ST-34	2016-01-15	1	0	0	0	1	0	0	0	1	1														tet(B)		No
SRR5564911	SAMN07125395	211670	PHE	5026790	92	164477	Europe	United Kingdom	Other	4,[5],12:i:-	ST-34	2016-01-15	0	0	0	0	0	0	0	0	0	0														tet(B)		No
SRR5564912	SAMN07125411	211683	PHE	5022736	100	145154	Europe	United Kingdom	Other	4,[5],12:i:-	ST-34	2016-01-15	0	0	0	0	0	0	0	0	0	0														tet(B)		No
SRR5564913	SAMN07125398	208928	PHE	5024491	85	149630	Europe	United Kingdom	Other	4,[5],12:i:-	ST-34	2016-01-15	0	0	0	0	0	0	0	0	0	0														tet(B)		No
SRR5564914	SAMN07125409	211672	PHE	5060027	100	166158	Europe	United Kingdom	Other	4,[5],12:i:-	ST-34	2016-01-15	0	1	0	0	0	1	0	0	0	0														tet(B)		No
SRR5564917	SAMN07125408	211671	PHE	5018636	98	164552	Europe	United Kingdom	Other	4,[5],12:i:-	ST-34	2016-01-15	0	0	0	0	0	0	0	0	0	0														tet(B)		No
SRR5564920	SAMN07125406	211740	PHE	5064525	88	192106	Europe	United Kingdom	Other	4,[5],12:i:-	ST-34	2016-01-15	0	0	0	0	0	0	0	0	0	0														tet(B)		No
SRR5565023	SAMN07125416	205634	PHE	5069959	92	170633	Europe	United Kingdom	Other	4,[5],12:i:-	ST-34	2016-01-15	0	0	0	0	0	0	0	0	0	0														tet(B)		No
SRR5565028	SAMN07125420	211736	PHE	5073162	91	171818	Europe	United Kingdom	Other	4,[5],12:i:-	ST-34	2016-01-15	0	0	0	0	0	0	0	0	0	0														tet(B)		No
SRR5565032	SAMN07125424	211741	PHE	5066219	86	150935	Europe	United Kingdom	Other	4,[5],12:i:-	ST-34	2016-01-15	0	0	0	0	0	0	0	0	0	0														tet(B)		No
SRR5565033	SAMN07125423	205636	PHE	5070876	89	171817	Europe	United Kingdom	Other	4,[5],12:i:-	ST-34	2016-01-15	0	0	0	0	0	0	0	0	0	0														tet(B)		No
SRR5565035	SAMN07125428	217073	PHE	5025227	86	166158	Europe	United Kingdom	Other	4,[5],12:i:-	ST-34	2016-02-15	0	1	0	0	0	1	0	0	0	0														tet(B)		No
SRR5565041	SAMN07125429	211742	PHE	5060991	84	171818	Europe	United Kingdom	Other	4,[5],12:i:-	ST-34	2016-01-15	0	0	0	0	0	0	0	0	0	0														tet(B)		No
SRR5572352	SAMN07136365	218464	PHE	5052450	183	53610	Europe	United Kingdom	Human	4,[5],12:i:-	ST-34	2016-02-15	1	0	0	0	1	0	0	0	0	0	aph(6)-Id;aph(3'')-Ib	blaTEM-1B											sul2	tet(B)		Yes
SRR5572353	SAMN07136371	205641	PHE	5064110	99	164472	Europe	United Kingdom	Other	4,[5],12:i:-	ST-34	2016-01-15	0	0	0	1	0	0	0	1	0	0														tet(B)		No
SRR5572354	SAMN07136367	205642	PHE	5058997	89	150228	Europe	United Kingdom	Other	4,[5],12:i:-	ST-34	2016-01-15	0	0	0	0	0	0	0	0	0	0														tet(B)		No
SRR5572357	SAMN07136370	211681	PHE	5024369	90	166158	Europe	United Kingdom	Other	4,[5],12:i:-	ST-34	2016-01-15	0	0	0	0	0	0	0	0	0	0														tet(B)		No
SRR5572359	SAMN07136384	209662	PHE	5026373	94	164080	Europe	United Kingdom	Other	4,[5],12:i:-	ST-34	2016-01-15	0	1	0	0	0	1	0	0	0	0														tet(B)		No
SRR5572361	SAMN07136385	211739	PHE	5061541	86	170744	Europe	United Kingdom	Other	4,[5],12:i:-	ST-34	2016-01-15	0	0	0	0	0	0	0	0	0	0														tet(B)		No
SRR5572363	SAMN07136383	209661	PHE	5025868	94	171817	Europe	United Kingdom	Other	4,[5],12:i:-	ST-34	2016-01-15	0	0	0	0	0	0	0	0	0	0														tet(B)		No
SRR5572364	SAMN07136376	211737	PHE	4983018	78	166155	Europe	United Kingdom	Other	4,[5],12:i:-	ST-34	2016-01-15	0	0	0	0	0	0	0	0	0	0														tet(B)		No
SRR5572365	SAMN07136378	208927	PHE	5023304	89	149630	Europe	United Kingdom	Other	4,[5],12:i:-	ST-34	2016-01-15	0	0	0	0	0	0	0	0	0	0														tet(B)		No
SRR5572367	SAMN07136382	211682	PHE	4992370	92	170772	Europe	United Kingdom	Other	4,[5],12:i:-	ST-34	2016-01-15	0	0	0	0	0	0	0	0	0	0														tet(B)		No
SRR5572366	SAMN07136377	211678	PHE	5059307	93	149630	Europe	United Kingdom	Other	4,[5],12:i:-	ST-34	2016-01-15	0	0	0	0	0	0	0	0	0	0														tet(B)		No
SRR5572368	SAMN07136380	211666	PHE	5026405	89	163614	Europe	United Kingdom	Other	4,[5],12:i:-	ST-34	2016-01-15	0	0	0	0	0	0	0	0	0	0														tet(B)		No
SRR5572369	SAMN07136374	211668	PHE	5019266	84	171817	Europe	United Kingdom	Other	4,[5],12:i:-	ST-34	2016-01-15	0	0	0	0	0	0	0	0	0	0														tet(B)		No
SRR5572370	SAMN07136386	211669	PHE	5020140	92	157978	Europe	United Kingdom	Other	4,[5],12:i:-	ST-34	2016-01-15	0	0	0	0	0	0	0	0	0	0														tet(B)		No
SRR5572373	SAMN07136372	211675	PHE	5024092	94	166158	Europe	United Kingdom	Other	4,[5],12:i:-	ST-34	2016-01-15	0	0	0	1	0	0	0	1	0	0														tet(B)		No
SRR5572374	SAMN07136408	211732	PHE	5024174	85	164960	Europe	United Kingdom	Other	4,[5],12:i:-	ST-34	2016-01-15	0	0	0	0	0	0	0	0	0	0														tet(B)		No
SRR5572379	SAMN07136404	208930	PHE	5024734	82	171817	Europe	United Kingdom	Other	4,[5],12:i:-	ST-34	2016-01-15	0	0	0	0	0	0	0	0	0	0														tet(B)		No
SRR5572380	SAMN07136405	205637	PHE	5059966	86	145153	Europe	United Kingdom	Other	4,[5],12:i:-	ST-34	2016-01-15	0	0	0	0	0	0	0	0	0	0														tet(B)		No
SRR5572385	SAMN07136391	211686	PHE	5060483	91	164555	Europe	United Kingdom	Other	4,[5],12:i:-	ST-34	2016-01-15	0	0	0	0	0	0	0	0	0	0														tet(B)		No
SRR5572389	SAMN07136393	211734	PHE	5058674	106	115405	Europe	United Kingdom	Other	4,[5],12:i:-	ST-34	2016-01-15	0	0	0	0	0	0	0	0	0	0														tet(B)		No
SRR5572394	SAMN07136426	205643	PHE	5068291	100	145090	Europe	United Kingdom	Other	4,[5],12:i:-	ST-34	2016-01-15	0	0	0	0	0	0	0	0	0	0														tet(B)		No
SRR5572397	SAMN07136397	208929	PHE	5057612	81	166155	Europe	United Kingdom	Other	4,[5],12:i:-	ST-34	2016-01-15	0	0	0	0	0	0	0	0	0	0														tet(B)		No
SRR5572400	SAMN07136390	203654	PHE	5019876	82	150228	Europe	United Kingdom	Human	4,[5],12:i:-	ST-34	2016-01-15	0	0	0	0	0	0	0	0	0	0														tet(B)		No
SRR5572401	SAMN07136399	205635	PHE	5059329	95	170989	Europe	United Kingdom	Other	4,[5],12:i:-	ST-34	2016-01-15	0	0	0	0	0	0	0	0	0	0														tet(B)		No
SRR5572404	SAMN07136394	208931	PHE	5025915	83	192106	Europe	United Kingdom	Other	4,[5],12:i:-	ST-34	2016-01-15	0	0	0	0	0	0	0	0	0	1														tet(B)		No
SRR5572407	SAMN07136425	217034	PHE	5025730	92	166155	Europe	United Kingdom	Human	4,[5],12:i:-	ST-34	2016-02-15	0	0	0	0	0	0	0	0	0	1														tet(B)		No
SRR5572410	SAMN07136417	209660	PHE	5028109	101	166158	Europe	United Kingdom	Other	4,[5],12:i:-	ST-34	2016-01-15	0	0	0	0	0	0	0	0	0	0														tet(B)		No
SRR5572411	SAMN07136420	211735	PHE	5071875	86	171817	Europe	United Kingdom	Other	4,[5],12:i:-	ST-34	2016-01-15	0	0	0	0	0	0	0	0	0	0														tet(B)		No
SRR5572424	SAMN07136432	208932	PHE	5031903	81	166158	Europe	United Kingdom	Other	4,[5],12:i:-	ST-34	2016-01-15	0	0	0	0	0	0	0	0	1	0														tet(B)		No
SRR5572428	SAMN07136437	211738	PHE	4986396	84	166158	Europe	United Kingdom	Other	4,[5],12:i:-	ST-34	2016-01-15	0	0	0	0	0	0	0	0	0	0														tet(B)		No
SRR5583097	SAMN07152304	363644	PHE	5063212	75	192106	Europe	United Kingdom	Human	4,[5],12:i:-	ST-34	2017-04-15	1	0	0	0	1	0	0	0	1	0	aph(3'')-Ib;aph(6)-Id	blaTEM-1B									qnrB19		sul2	tet(B)		Yes
SRR5583144	SAMN07152334	369954	PHE	5006718	85	166158	Europe	United Kingdom	Human	4,[5],12:i:-	ST-34	2017-05-15	0	0	0	0	0	0	0	0	0	0	aph(6)-Id;aph(3'')-Ib	blaTEM-1B											sul2	tet(B)		Yes
SRR5583163	SAMN07152345	346601	PHE	5046516	76	192106	Europe	United Kingdom	Human	4,[5],12:i:-	ST-34	2017-02-15	1	1	0	0	1	1	0	0	0	0	aadA1;aph(3'')-Ib;aph(6)-Id	blaTEM-1B											sul2-like	tet(B)	dfrA1	Yes
SRR5583166	SAMN07152337	346599	PHE	4933100	74	199955	Europe	United Kingdom	Human	4,[5],12:i:-	ST-34	2017-02-15	0	0	0	0	0	0	0	0	1	0	aph(6)-Id;aph(3'')-Ib	blaTEM-1B											sul2	tet(B)		Yes
SRR5583167	SAMN07152338	355048	PHE	4981538	67	199955	Europe	United Kingdom	Human	4,[5],12:i:-	ST-34	2017-03-15	0	0	0	0	0	0	0	0	1	0	aph(6)-Id;aph(3'')-Ib	blaTEM-1B											sul2	tet(B)		Yes
SRR5583187	SAMN07152365	338404	PHE	4916670	72	145103	Europe	United Kingdom	Human	4,[5],12:i:-	ST-34	2017-01-15	0	0	0	0	0	0	0	0	0	0	aph(3'')-Ib;aph(6)-Id	blaTEM-1B											sul2			No
SRR5583195	SAMN07152398	342554	PHE	4918494	66	171816	Europe	United Kingdom	Human	4,[5],12:i:-	ST-34	2017-02-15	1	0	0	0	1	0	0	0	0	0	aph(3'')-Ib;aph(6)-Id	blaTEM-1B											sul2	tet(B)		Yes
SRR5583235	SAMN07152420	367307	PHE	5030709	73	170504	Europe	United Kingdom	Human	4,[5],12:i:-	ST-34	2017-04-15	0	0	0	1	0	0	0	1	0	1	aph(3'')-Ib;aph(6)-Id												sul2	tet(B)		No
SRR5583243	SAMN07152546	365434	PHE	4932628	72	168869	Europe	United Kingdom	Human	4,[5],12:i:-	ST-34	2017-04-15	0	0	0	0	0	0	0	0	0	0	aph(3'')-Ib;aph(6)-Id	blaTEM-1B											sul2	tet(B)		Yes
SRR5583818	SAMN07155041	363549	PHE	5100302	79	192106	Europe	United Kingdom	Human	4,[5],12:i:-	ST-34	2017-04-15	0	0	1	1	0	0	1	1	0	0	aac(3)-IVa-like;aadA1;aph(6)-Id;aph(3'')-Ib	blaTEM-1B											sul2;sul1	tet(B)		Yes
SRR5583839	SAMN07153947	367264	PHE	5017467	76	166158	Europe	United Kingdom	Human	4,[5],12:i:-	ST-34	2017-04-15	0	0	0	0	0	0	0	0	0	0	aph(3'')-Ib;aph(6)-Id	blaTEM-1B											sul2	tet(B)		Yes
SRR5583857	SAMN07155215	346571	PHE	5035373	123	149830	Europe	United Kingdom	Human	4,[5],12:i:-	ST-34	2017-02-15	0	1	0	0	0	0	0	0	0	0	aph(3'')-Ib;aph(6)-Id	blaTEM-1B											sul2	tet(B)		Yes
SRR5584020	SAMN07155548	330491	PHE	5004227	79	171817	Europe	United Kingdom	Food product	4,[5],12:i:-	ST-34	2016-12-15	0	0	0	0	0	0	0	0	0	0	aph(6)-Id;aph(3'')-Ib	blaTEM-1B											sul2	tet(B)		Yes
SRR5584572	SAMN07155617	365817	PHE	4996217	107	142394	Europe	United Kingdom	Human	4,[5],12:i:-	ST-34	2017-04-15	0	0	0	0	0	0	0	0	0	0	aph(6)-Id;aph(3'')-Ib	blaTEM-1B											sul2	tet(B)		Yes
SRR5584772	SAMN07155682	356316	PHE	4998130	190	88285	Europe	United Kingdom	Human	4,[5],12:i:-	ST-34	2017-03-15	0	0	0	0	0	0	0	0	0	0	aph(6)-Id;aph(3'')-Ib	blaTEM-1B											sul2	tet(B)		Yes
SRR5584777	SAMN07155680	348762	PHE	5042491	121	135009	Europe	United Kingdom	Human	4,[5],12:i:-	ST-34	2017-02-15	0	0	0	0	0	0	0	0	0	0	aph(6)-Id;aph(3'')-Ib	blaTEM-1B											sul2	tet(B)		Yes
SRR5584866	SAMN07155728	353915	PHE	4960999	64	187281	Europe	United Kingdom	Human	4,[5],12:i:-	ST-34	2017-03-15	0	0	0	1	0	0	0	1	0	0	aph(6)-Id;aph(3'')-Ib										qnrB19		sul2	tet(B)		No
SRR5584993	SAMN07155763	361805	PHE	5181288	109	135008	Europe	United Kingdom	Human	4,[5],12:i:-	ST-34	2017-04-15	0	1	1	0	0	1	1	0	0	0	aph(3')-Ia-like;aadA2-like;aadA1;aph(6)-Id;aph(3'')-Ib	blaTEM-1B	mcr-1							cmlA1-like			sul2;sul3	tet(B);tet(A)		Yes
SRR5585017	SAMN07155769	348716	PHE	4986785	85	173437	Europe	United Kingdom	Human	4,[5],12:i:-	ST-34	2017-02-15	0	1	0	0	0	1	0	0	0	0	aph(3'')-Ib-like;aph(6)-Id	blaTEM-1B											sul2	tet(B)	dfrA14-like	Yes
SRR5585086	SAMN07155813	360328	PHE	4998055	74	166151	Europe	United Kingdom	Human	4,[5],12:i:-	ST-34	2017-04-15	0	0	0	0	0	0	0	0	1	0		blaTEM-1B												tet(B)		No
SRR5585124	SAMN07155832	360496	PHE	5222624	87	129580	Europe	United Kingdom	Human	4,[5],12:i:-	ST-34	2017-04-15	0	0	0	0	0	0	0	0	0	0	aph(3')-Ia;aph(6)-Id-like;aadA2;strA	blaTEM-1B					mph(A)						sul2;sul1	tet(A)	dfrA12	No
SRR5585138	SAMN07155847	363497	PHE	4994535	91	114314	Europe	United Kingdom	Human	4,[5],12:i:-	ST-34	2017-04-15	0	0	1	1	0	0	1	1	0	1	aph(6)-Id;aph(3'')-Ib	blaTEM-1B											sul2	tet(B)		Yes
SRR5585159	SAMN07155858	340176	PHE	5292378	127	159901	Europe	United Kingdom	Human	4,[5],12:i:-	ST-34	2017-02-15	1	0	1	0	1	0	1	0	0	1	aph(3'')-Ib;aph(4)-Ia;aadA1-like;aadA2	blaTEM-1B								cmlA1-like			sul2;sul3	tet(B)	dfrA12	No
SRR5585216	SAMN07155879	338410	PHE	4924270	71	192106	Europe	United Kingdom	Human	4,[5],12:i:-	ST-34	2017-01-15	1	1	0	0	1	1	0	0	1	0	aph(6)-Id;aph(3'')-Ib	blaTEM-1B											sul2	tet(B)		Yes
SRR5585286	SAMN07155928	363640	PHE	4950325	78	170649	Europe	United Kingdom	Human	4,[5],12:i:-	ST-34	2017-04-15	0	0	0	0	0	0	0	0	0	0	aph(3'')-Ib;aph(6)-Id	blaTEM-1B											sul2	tet(B)		Yes
SRR5585293	SAMN07155947	330534	PHE	4966177	69	192106	Europe	United Kingdom	Human	4,[5],12:i:-	ST-34	2017-01-15	1	0	0	0	1	0	0	0	0	0														tet(B)		No
SRR5585308	SAMN07155945	337046	PHE	4993328	70	170494	Europe	United Kingdom	Human	4,[5],12:i:-	ST-34	2017-01-15	0	0	0	0	0	0	0	0	0	0	aph(3'')-Ib;aph(6)-Id	blaTEM-1B											sul2	tet(B)		Yes
SRR5585347	SAMN07156000	367503	PHE	4895036	76	169661	Europe	United Kingdom	Human	4,[5],12:i:-	ST-34	2017-05-15	0	0	0	0	0	0	0	0	0	0	aph(6)-Id;aph(3'')-Ib	blaTEM-1B											sul2	tet(B)		Yes
SRR5585350	SAMN07156002	341397	PHE	4849722	106	110919	Europe	United Kingdom	Human	4,[5],12:i:-	ST-34	2017-02-15	0	0	0	1	0	0	0	1	0	1	aph(6)-Id;aph(3'')-Ib	blaTEM-1B									qnrB19;qnrB19		sul2	tet(B)		Yes
SRR5585351	SAMN07156008	348720	PHE	4965519	92	169976	Europe	United Kingdom	Human	4,[5],12:i:-	ST-34	2017-02-15	0	0	0	0	0	0	0	0	0	1	aph(6)-Id;aph(3'')-Ib	blaTEM-1B											sul2			No
SRR5585355	SAMN07155999	352128	PHE	4937357	70	199955	Europe	United Kingdom	Human	4,[5],12:i:-	ST-34	2017-03-15	0	1	0	0	0	1	0	0	0	0	aph(6)-Id;aph(3'')-Ib	blaTEM-1B											sul2	tet(B)		Yes
SRR5585357	SAMN07156001	369964	PHE	4910111	76	149630	Europe	United Kingdom	Human	4,[5],12:i:-	ST-34	2017-05-15	0	0	1	0	0	0	1	0	0	0	aadA1	blaTEM-1B												tet(B)	dfrA1	No
SRR5585376	SAMN07156026	356608	PHE	4967727	95	166158	Europe	United Kingdom	Human	4,[5],12:i:-	ST-34	2017-03-15	0	0	0	1	0	0	0	1	0	0	aph(6)-Id;aph(3'')-Ib	blaTEM-1B											sul2	tet(B)		Yes
SRR5585384	SAMN07156032	330565	PHE	4957973	73	171818	Europe	United Kingdom	Human	4,[5],12:i:-	ST-34	2017-01-15	0	0	0	0	0	0	0	0	0	0	aph(3'')-Ib;aph(6)-Id												sul2	tet(B)		No
SRR5631558	SAMN07179443	333412	PHE	4991911	77	171818	Europe	United Kingdom	Human	4,[5],12:i:-	ST-34	2017-01-15	0	1	0	0	0	1	0	0	0	0	aph(6)-Id;aph(3'')-Ib	blaTEM-1B											sul2	tet(B)		Yes
SRR5631588	SAMN07179517	367270	PHE	5051031	98	149630	Europe	United Kingdom	Human	4,[5],12:i:-	ST-34	2017-04-15	0	0	0	1	0	0	0	1	0	0	aadA2-like;aadA1;aph(6)-Id	blaTEM-1B								cmlA1-like			sul2;sul3	tet(B)	dfrA15	No
SRR5631627	SAMN07179540	362080	PHE	4961475	82	192106	Europe	United Kingdom	Human	4,[5],12:i:-	ST-34	2017-04-15	0	0	0	0	0	0	0	0	0	0	aph(3'')-Ib;aph(6)-Id	blaTEM-1B											sul2	tet(B)		Yes
SRR5631649	SAMN07179937	329797	PHE	5003454	79	166158	Europe	United Kingdom	Food product	4,[5],12:i:-	ST-34	2016-12-15	0	0	0	0	0	0	0	0	0	0	aph(6)-Id;aph(3'')-Ib	blaTEM-1B											sul2	tet(B)		Yes
SRR5631935	SAMN07180018	365399	PHE	4950484	73	170041	Europe	United Kingdom	Human	4,[5],12:i:-	ST-34	2017-04-15	0	0	0	0	0	0	0	0	0	0	aph(3'')-Ib;aph(6)-Id	blaTEM-1B											sul2	tet(B)		Yes
SRR5632032	SAMN07180066	356640	PHE	4952717	77	171817	Europe	United Kingdom	Human	4,[5],12:i:-	ST-34	2017-03-15	0	0	0	0	0	0	0	0	0	0	aph(6)-Id;aph(3'')-Ib	blaTEM-1B											sul2	tet(B)		Yes
SRR5632036	SAMN07180068	340265	PHE	4957712	68	192106	Europe	United Kingdom	Human	4,[5],12:i:-	ST-34	2017-01-15	0	0	0	0	0	0	0	0	0	1	aph(3'')-Ib;aph(6)-Id	blaTEM-1B											sul2-like	tet(B)		Yes
SRR5632041	SAMN07180074	345731	PHE	4933931	83	171817	Europe	United Kingdom	Human	4,[5],12:i:-	ST-34	2017-02-15	0	0	0	0	0	0	0	0	0	1	aph(3'')-Ib;aph(6)-Id	blaTEM-1B											sul2			No
SRR5632048	SAMN07180073	346524	PHE	5129647	133	135572	Europe	United Kingdom	Human	4,[5],12:i:-	ST-34	2017-02-15	0	0	0	0	0	0	0	0	0	0	aph(3'')-Ib;aph(6)-Id	blaTEM-1B											sul2	tet(B)		Yes
SRR5632062	SAMN07180113	333407	PHE	4974093	86	171817	Europe	United Kingdom	Human	4,[5],12:i:-	ST-34	2017-01-15	0	0	0	0	0	0	0	0	1	0	aph(3'')-Ib;aph(6)-Id	blaTEM-1B											sul2			No
SRR5632073	SAMN07180122	364206	PHE	5035425	85	171818	Europe	United Kingdom	Human	4,[5],12:i:-	ST-34	2017-04-15	0	0	1	1	0	0	1	1	1	0	aph(4)-Ia;aac(3)-IVa-like;strA;aph(6)-Id	blaTEM-1B											sul2	tet(B)		Yes
SRR5632117	SAMN07180227	335526	PHE	5019838	77	192106	Europe	United Kingdom	Human	4,[5],12:i:-	ST-34	2017-01-15	0	0	0	0	0	0	0	0	0	0	aph(3'')-Ib;aph(6)-Id	blaTEM-1B											sul2			No
SRR5632160	SAMN07180273	335554	PHE	4970868	82	162695	Europe	United Kingdom	Human	4,[5],12:i:-	ST-34	2017-01-15	0	0	0	0	0	0	0	0	0	0		blaTEM-1B												tet(B)		No
SRR5632173	SAMN07180280	360514	PHE	5000457	78	154012	Europe	United Kingdom	Human	4,[5],12:i:-	ST-34	2017-04-15	1	1	0	1	1	1	0	1	1	0	aph(6)-Id;aph(3'')-Ib	blaTEM-1B											sul2	tet(B)		Yes
SRR5632200	SAMN07180290	341361	PHE	4957169	68	155194	Europe	United Kingdom	Human	4,[5],12:i:-	ST-34	2017-01-15	0	0	1	0	0	0	1	0	0	0	aph(3'')-Ib;aph(6)-Id	blaTEM-1B											sul2	tet(B)		Yes
SRR5632244	SAMN07180313	345723	PHE	4842153	73	171818	Europe	United Kingdom	Human	4,[5],12:i:-	ST-34	2017-02-15	0	0	0	0	0	0	0	0	1	0	aph(3'')-Ib;aph(6)-Id	blaTEM-1B											sul2	tet(B)		Yes
SRR5632268	SAMN07180331	348761	PHE	4970463	74	171818	Europe	United Kingdom	Human	4,[5],12:i:-	ST-34	2017-03-15	0	0	0	0	0	0	0	0	0	0	aph(6)-Id;aph(3'')-Ib	blaTEM-1B											sul2	tet(B)		Yes
SRR5632733	SAMN07180462	346610	PHE	5175740	107	145113	Europe	United Kingdom	Human	4,[5],12:i:-	ST-34	2017-02-15	0	0	0	0	0	0	0	0	0	0	aph(3'')-Ib;aph(6)-Id;aadA1;aph(4)-Ia;aac(3)-IVa-like	blaTEM-1B					mph(B)-like						sul2;sul1	tet(B)	dfrA1	Yes
SRR5632860	SAMN07180494	341369	PHE	4984223	83	163968	Europe	United Kingdom	Human	4,[5],12:i:-	ST-34	2017-02-15	0	0	0	0	0	0	0	0	0	0	aph(6)-Id;aph(3'')-Ib	blaTEM-1B											sul2	tet(B)		Yes
SRR5632863	SAMN07180484	352015	PHE	4956709	75	170500	Europe	United Kingdom	Human	4,[5],12:i:-	ST-34	2017-03-15	1	0	0	0	1	0	0	0	0	0	aph(3'')-Ib;aph(6)-Id	blaTEM-1B											sul2			No
SRR5632868	SAMN07180506	342651	PHE	5067197	117	130687	Europe	United Kingdom	Human	4,[5],12:i:-	ST-34	2017-02-15	0	0	1	0	0	0	1	0	0	1	aph(3'')-Ib;aph(6)-Id	blaTEM-1B											sul2	tet(B)		Yes
SRR5632878	SAMN07180502	329124	PHE	5145537	90	162673	Europe	United Kingdom	Human	4,[5],12:i:-	ST-34	2016-12-15	0	0	0	0	0	0	0	0	0	0	aac(3)-IId-like;aph(3'')-Ib;aph(6)-Id	blaTEM-1B	mcr-3.1				mph(A);erm(F)-like			floR-like	qnrS1		sul2-like	tet(A)-like;tet(B)		Yes
SRR5632933	SAMN07180546	352795	PHE	5015722	73	213228	Europe	United Kingdom	Human	4,[5],12:i:-	ST-34	2017-03-15	0	0	0	0	0	0	0	0	0	0	aph(3'')-Ib;aph(6)-Id-like	blaTEM-1B											sul2	tet(B)		Yes
SRR5632976	SAMN07180583	342646	PHE	5061675	169	70350	Europe	United Kingdom	Human	4,[5],12:i:-	ST-34	2017-02-15	0	0	0	0	0	0	0	0	0	0	aph(3'')-Ib;aph(6)-Id	blaTEM-1B											sul2	tet(B)		Yes
SRR5633018	SAMN07180587	337646	PHE	4961928	67	192104	Europe	United Kingdom	Human	4,[5],12:i:-	ST-34	2017-01-15	1	0	0	0	1	0	0	0	0	1	aph(6)-Id;aph(3'')-Ib	blaTEM-1B											sul2	tet(B)		Yes
SRR5633217	SAMN07180773	340185	PHE	4922464	71	192106	Europe	United Kingdom	Human	4,[5],12:i:-	ST-34	2017-02-15	0	0	0	0	0	0	0	0	1	0	aph(3'')-Ib;aph(6)-Id	blaTEM-1B											sul2	tet(B)		Yes
SRR5633246	SAMN07180790	341254	PHE	4956979	75	170633	Europe	United Kingdom	Human	4,[5],12:i:-	ST-34	2017-02-15	0	0	0	0	0	0	0	0	0	0	aph(6)-Id;aph(3'')-Ib	blaTEM-1B											sul2	tet(B)		Yes
SRR5633337	SAMN07180800	363596	PHE	5225348	136	110283	Europe	United Kingdom	Human	4,[5],12:i:-	ST-34	2017-04-15	0	0	0	0	0	0	0	0	0	0	aadA1;aadA2-like;aph(3')-IIa-like;aph(4)-Ia;aac(3)-IVa-like;aph(6)-Id;aph(3')-Ia	blaTEM-1B								cmlA1-like			sul3;sul2;sul1	tet(B);tet(A)	dfrA12	No
SRR5633345	SAMN07180807	369999	PHE	4973444	73	192106	Europe	United Kingdom	Human	4,[5],12:i:-	ST-34	2017-05-15	0	1	0	1	0	1	0	1	0	0	aph(3')-Ia															No
SRR5633374	SAMN07180838	343370	PHE	5107756	123	137189	Europe	United Kingdom	Human	4,[5],12:i:-	ST-34	2017-02-15	0	0	0	0	0	0	0	0	0	0	aac(3)-IVa-like;aph(4)-Ia;aph(3'')-Ib;aadA1-like;aph(6)-Id;aadA8b-like	blaTEM-1B					mef(B)			cmlA1-like;floR-like			sul2;sul3	tet(B)	dfrA12	Yes
SRR5633380	SAMN07180841	341370	PHE	5265115	111	135083	Europe	United Kingdom	Human	4,[5],12:i:-	ST-34	2017-02-15	0	0	1	0	0	0	1	0	0	0	aph(6)-Id;strA;aadA1;aph(4)-Ia;aph(3')-IIa-like;aac(3)-IVa-like;aadA2-like;aph(3')-Ia	blaTEM-1B								cmlA1-like			sul3;sul1	tet(A);tet(B)	dfrA12	No
SRR5633383	SAMN07180864	335548	PHE	5016397	88	135084	Europe	United Kingdom	Human	4,[5],12:i:-	ST-34	2017-01-15	1	1	0	0	1	1	0	0	0	1	aph(6)-Id;aph(3'')-Ib	blaTEM-1B											sul2	tet(B)		Yes
SRR5633394	SAMN07180848	362797	PHE	4995328	99	171816	Europe	United Kingdom	Human	4,[5],12:i:-	ST-34	2017-04-15	0	0	0	0	0	0	0	0	0	0	aph(3'')-Ib-like;aph(6)-Id	blaTEM-1B											sul2	tet(B)	dfrA14-like	Yes
SRR5886918	SAMN07432031	392955	PHE	5093267	103	170500	Europe	United Kingdom	Human	4,[5],12:i:-	ST-34	2017-07-15	0	0	0	0	0	0	0	0	0	0	aph(6)-Id;aac(3)-IId-like;aph(3'')-Ib	blaTEM-1B;blaCTX-M-55	mcr-3.1								qnrS1		sul2	tet(B)		Yes
SRR5886992	SAMN07432244	392969	PHE	5025017	89	166228	Europe	United Kingdom	Human	4,[5],12:i:-	ST-34	2017-07-15	0	0	0	0	0	0	0	0	0	0	aph(3'')-Ib;aph(6)-Id	blaTEM-1B											sul2	tet(B)		Yes
SRR5887647	SAMN07432970	392962	PHE	5010381	70	171817	Europe	United Kingdom	Human	4,[5],12:i:-	ST-34	2017-07-15	0	0	1	0	0	0	1	0	0	0	aph(3'')-Ib;aph(6)-Id	blaTEM-1B											sul2	tet(B)		Yes
SRR6062254	SAMN07690193	229876	PHE	5057582	90	186188	Europe	United Kingdom	Other	4,[5],12:i:-	ST-34	2016-03-15	0	0	0	0	0	0	0	0	0	0														tet(B)		No
SRR6062257	SAMN07690228	235061	PHE	5291741	259	105322	Europe	United Kingdom	Human	4,[5],12:i:-	ST-34	2016-03-15	0	0	0	0	0	0	0	0	0	0	aph(6)-Id;aph(3'')-Ib	blaTEM-1B								floR-like	qnrS1		sul2	tet(A)-like	dfrA14-like	No
SRR6062260	SAMN07690233	222577	PHE	4963993	80	170883	Europe	United Kingdom	Human	4,[5],12:i:-	ST-34	2016-02-15	0	0	1	0	0	0	1	0	0	0	aph(6)-Id;aph(3'')-Ib												sul2	tet(B)		No
SRR6062273	SAMN07690255	227054	PHE	4994001	98	145053	Europe	United Kingdom	Other	4,[5],12:i:-	ST-34	2016-03-15	0	0	0	0	0	0	0	0	0	0														tet(B)		No
SRR6062277	SAMN07690257	212795	PHE	5382537	150	197636	Europe	United Kingdom	Human	4,[5],12:i:-	ST-34	2016-02-15	0	0	0	0	0	0	0	0	0	0		blaTEM-1B												tet(B)		No
SRR6062282	SAMN07690263	242342	PHE	4944401	79	171818	Europe	United Kingdom	Food product	4,[5],12:i:-	ST-34	2016-04-15	0	0	0	0	0	0	0	0	0	0	aph(3'')-Ib;aph(6)-Id	blaTEM-1B											sul2	tet(B)		Yes
SRR6062288	SAMN07690261	229881	PHE	5059038	83	171817	Europe	United Kingdom	Other	4,[5],12:i:-	ST-34	2016-03-15	0	0	0	0	0	0	0	0	0	0														tet(B)		No
SRR6062292	SAMN07690262	217046	PHE	4968451	89	170633	Europe	United Kingdom	Human	4,[5],12:i:-	ST-34	2016-02-15	0	0	0	0	0	0	0	0	0	0	aph(3'')-Ib;aph(6)-Id	blaTEM-1B											sul2	tet(B)		Yes
SRR6062293	SAMN07690271	227066	PHE	5035012	82	163648	Europe	United Kingdom	Other	4,[5],12:i:-	ST-34	2016-03-15	0	0	0	0	0	0	0	0	0	0														tet(B)		No
SRR6062298	SAMN07690277	245540	PHE	5084470	137	88999	Europe	United Kingdom	Human	4,[5],12:i:-	ST-34	2016-04-15	0	0	0	0	0	0	0	0	0	0	aph(3'')-Ib;aph(6)-Id	blaTEM-1B											sul2	tet(B)		Yes
SRR6062301	SAMN07690273	217044	PHE	4954979	71	171818	Europe	United Kingdom	Human	4,[5],12:i:-	ST-34	2016-02-15	0	0	0	0	0	0	0	0	0	0	aph(3'')-Ib;aph(6)-Id	blaTEM-1B											sul2	tet(B)		Yes
SRR6062308	SAMN07690288	245118	PHE	5105372	112	126751	Europe	United Kingdom	Human	4,[5],12:i:-	ST-34	2016-04-15	0	0	0	0	0	0	1	0	0	0														tet(B)		No
SRR6062327	SAMN07690300	241821	PHE	5025120	95	135084	Europe	United Kingdom	Human	4,[5],12:i:-	ST-34	2016-04-15	0	0	0	0	0	0	0	0	0	0	aph(6)-Id;aph(3'')-Ib-like	blaTEM-1B											sul2	tet(B)	dfrA14-like	Yes
SRR6062337	SAMN07690316	223583	PHE	5020253	78	150914	Europe	United Kingdom	Human	4,[5],12:i:-	ST-34	2016-02-15	1	0	1	0	1	0	1	0	0	1	aph(3'')-Ib;aph(6)-Id	blaTEM-1B											sul2	tet(B)		Yes
SRR6062343	SAMN07690318	209982	PHE	5020506	101	171817	Europe	United Kingdom	Human	4,[5],12:i:-	ST-34	2016-01-15	0	0	0	0	0	0	0	0	0	0	aph(6)-Id;aph(3'')-Ib	blaTEM-1B											sul2	tet(B)		Yes
SRR6062344	SAMN07690313	246181	PHE	5051739	87	145066	Europe	United Kingdom	Food product	4,[5],12:i:-	ST-34	2016-04-15	0	0	0	0	0	0	0	0	0	0	aph(6)-Id;aph(3'')-Ib	blaTEM-1B											sul2	tet(B)		Yes
SRR6062356	SAMN07690337	206723	PHE	4963372	87	131100	Europe	United Kingdom	Human	4,[5],12:i:-	ST-34	2016-01-15	0	0	0	0	0	0	0	0	0	0	aph(3'')-Ib;aph(6)-Id	blaTEM-1B											sul2			No
SRR6062359	SAMN07690338	229877	PHE	5064965	94	166155	Europe	United Kingdom	Other	4,[5],12:i:-	ST-34	2016-03-15	0	0	0	0	0	0	0	0	0	0														tet(B)		No
SRR6062360	SAMN07690330	215084	PHE	5025900	98	166158	Europe	United Kingdom	Human	4,[5],12:i:-	ST-34	2016-02-15	0	0	0	0	0	0	0	0	0	0	aph(3'')-Ib-like;aph(6)-Id	blaTEM-1B											sul2-like	tet(B)	dfrA14-like	Yes
SRR6062362	SAMN07690331	214730	PHE	4970674	88	163970	Europe	United Kingdom	Human	4,[5],12:i:-	ST-34	2016-02-15	0	0	0	0	0	0	0	0	0	0	aph(6)-Id;aph(3'')-Ib	blaTEM-1B											sul2	tet(B)		Yes
SRR6062361	SAMN07690339	208751	PHE	4931580	65	174419	Europe	United Kingdom	Human	4,[5],12:i:-	ST-34	2016-01-15	0	0	0	0	0	0	0	0	0	0														tet(B)		No
SRR6062367	SAMN07690347	209694	PHE	4918464	67	170527	Europe	United Kingdom	Human	4,[5],12:i:-	ST-34	2016-01-15	1	0	0	0	1	0	0	0	1	0	aph(3'')-Ib;aph(6)-Id												sul2	tet(B)		No
SRR6062370	SAMN07690351	241784	PHE	4961560	86	110284	Europe	United Kingdom	Human	4,[5],12:i:-	ST-34	2016-04-15	0	0	0	0	0	0	0	0	0	0	aph(6)-Id;aph(3'')-Ib	blaTEM-1B											sul2	tet(B)		Yes
SRR6062388	SAMN07690356	240180	PHE	4950688	83	149857	Europe	United Kingdom	Human	4,[5],12:i:-	ST-34	2016-04-15	0	0	0	0	0	0	0	0	1	0	aph(3'')-Ib;aph(6)-Id	blaTEM-1B											sul2	tet(B)		Yes
SRR6062398	SAMN07690377	245537	PHE	5227310	169	67213	Europe	United Kingdom	Human	4,[5],12:i:-	ST-34	2016-04-15	0	0	0	0	0	0	0	0	0	0	aph(3')-Ia-like;aadA2-like;aac(3)-IIa;aph(6)-Id	blaTEM-1A-like								floR-like			sul1-like;sul2-like	tet(B);tet(M)-like	dfrA12	No
SRR6062400	SAMN07690371	246178	PHE	5052505	99	145131	Europe	United Kingdom	Food product	4,[5],12:i:-	ST-34	2016-04-15	0	0	0	0	0	0	0	0	0	0	aph(6)-Id;aph(3'')-Ib	blaTEM-1B											sul2	tet(B)		Yes
SRR6062403	SAMN07690369	235132	PHE	5287869	124	149830	Europe	United Kingdom	Human	4,[5],12:i:-	ST-34	2016-03-15	0	0	0	0	0	0	0	0	0	0	aac(3)-IVa-like;aph(4)-Ia;aadA1;aadA2-like;aph(3')-Ia;aph(3')-IIa-like;aph(6)-Id	blaTEM-1B								cmlA1-like			sul2-like;sul3;sul1	tet(A);tet(B);tet(M)-like	dfrA12	No
SRR6062404	SAMN07690387	226994	PHE	4986661	80	171817	Europe	United Kingdom	Human	4,[5],12:i:-	ST-34	2016-03-15	0	0	0	0	0	0	0	0	0	0	aph(6)-Id;aph(3'')-Ib	blaTEM-1B											sul2	tet(B)		Yes
SRR6062407	SAMN07690395	207573	PHE	4983275	67	171817	Europe	United Kingdom	Human	4,[5],12:i:-	ST-34	2016-01-15	0	0	0	0	0	0	0	0	0	1	aph(3'')-Ib;aph(6)-Id	blaTEM-1B											sul2	tet(B)		Yes
SRR6062417	SAMN07690393	212794	PHE	4979278	71	192254	Europe	United Kingdom	Human	4,[5],12:i:-	ST-34	2016-02-15	0	0	0	0	0	0	0	0	0	0	aph(6)-Id;aph(3'')-Ib	blaTEM-1B											sul2	tet(B)		Yes
SRR6062443	SAMN07690417	224078	PHE	4977956	87	170495	Europe	United Kingdom	Human	4,[5],12:i:-	ST-34	2016-02-15	0	0	0	0	0	0	0	0	0	0	aph(6)-Id;aph(3'')-Ib	blaTEM-1B											sul2	tet(B)		Yes
SRR6062444	SAMN07690415	223581	PHE	4980044	79	170450	Europe	United Kingdom	Human	4,[5],12:i:-	ST-34	2016-02-15	0	0	0	0	0	0	0	0	0	0	aph(3'')-Ib;aph(6)-Id	blaTEM-1B											sul2	tet(B)		Yes
SRR6062455	SAMN07690427	206702	PHE	4956252	87	149496	Europe	United Kingdom	Human	4,[5],12:i:-	ST-34	2016-01-15	0	0	0	0	0	0	0	0	0	0	aph(6)-Id;aph(3'')-Ib	blaTEM-1B											sul2	tet(B)		Yes
SRR6074492	SAMN07695266	246179	PHE	5051128	99	131243	Europe	United Kingdom	Food product	4,[5],12:i:-	ST-34	2016-04-15	0	0	0	0	0	0	0	0	0	0	aph(3'')-Ib;aph(6)-Id	blaTEM-1B											sul2	tet(B)		Yes
SRR6074496	SAMN07695267	245115	PHE	5138245	101	171817	Europe	United Kingdom	Human	4,[5],12:i:-	ST-34	2016-04-15	0	0	0	0	0	0	0	0	0	0	aadA2-like;aph(3')-Ia-like;strA;aph(6)-Id;aac(3)-IIa									floR-like			sul1-like;sul2-like	tet(B);tet(M)-like	dfrA12	No
SRR6074497	SAMN07695268	217032	PHE	5020890	88	149830	Europe	United Kingdom	Human	4,[5],12:i:-	ST-34	2016-02-15	0	0	0	0	0	0	0	0	0	0	aph(6)-Id;aph(3'')-Ib	blaTEM-1B											sul2	tet(B)		Yes
SRR6074498	SAMN07695269	246193	PHE	4998078	74	192105	Europe	United Kingdom	Human	4,[5],12:i:-	ST-34	2016-04-15	0	0	0	0	0	0	0	0	0	0	aph(3'')-Ib;aph(6)-Id	blaTEM-1A											sul2	tet(B)		No
SRR6074499	SAMN07695270	211743	PHE	5059876	90	164886	Europe	United Kingdom	Other	4,[5],12:i:-	ST-34	2016-01-15	0	0	0	0	0	0	0	0	0	0														tet(B)		No
SRR6074500	SAMN07695274	235129	PHE	4881780	72	149661	Europe	United Kingdom	Human	4,[5],12:i:-	ST-34	2016-03-15	0	0	0	0	0	0	0	0	0	0																No
SRR6074502	SAMN07695275	227036	PHE	5044465	78	164983	Europe	United Kingdom	Human	4,[5],12:i:-	ST-34	2016-03-15	0	0	0	0	0	0	0	0	0	0	aph(3'')-Ib;aph(6)-Id	blaTEM-1B											sul2	tet(B)		Yes
SRR6074503	SAMN07695271	245133	PHE	5039397	71	223144	Europe	United Kingdom	Human	4,[5],12:i:-	ST-34	2016-04-15	0	0	0	0	0	0	0	0	0	0	aph(6)-Id;aph(3'')-Ib	blaTEM-1B											sul2	tet(B)		Yes
SRR6074526	SAMN07695280	242360	PHE	4922981	77	171818	Europe	United Kingdom	Human	4,[5],12:i:-	ST-34	2016-04-15	0	0	0	0	0	0	0	0	0	0	aph(6)-Id;aph(3'')-Ib	blaTEM-1B											sul2	tet(B)		Yes
SRR6074529	SAMN07695285	245494	PHE	5209372	148	75625	Europe	United Kingdom	Human	4,[5],12:i:-	ST-34	2016-04-15	0	0	0	0	0	0	0	0	0	0	aph(3')-Ia-like;aadA2-like;strA;aph(6)-Id;aac(3)-IIa									floR-like			sul1-like;sul2-like	tet(B);tet(M)-like	dfrA12	No
SRR6074532	SAMN07695291	211768	PHE	4926878	71	171543	Europe	United Kingdom	Human	4,[5],12:i:-	ST-34	2016-01-15	0	0	0	0	0	0	0	0	0	0	aph(3'')-Ib;aph(6)-Id	blaTEM-1B											sul2	tet(B)		Yes
SRR6074546	SAMN07695307	227062	PHE	5056890	98	149661	Europe	United Kingdom	Other	4,[5],12:i:-	ST-34	2016-03-15	0	0	0	0	0	0	0	0	0	0														tet(B)		No
SRR6074555	SAMN07695312	245536	PHE	5164563	161	58712	Europe	United Kingdom	Human	4,[5],12:i:-	ST-34	2016-04-15	0	0	0	0	0	0	0	0	0	0	aadA2-like;aph(3')-Ia-like;aph(6)-Id	blaTEM-1B											sul1-like;sul2-like	tet(M)-like	dfrA12	No
SRR6074558	SAMN07695321	208752	PHE	4970365	70	199682	Europe	United Kingdom	Human	4,[5],12:i:-	ST-34	2016-01-15	0	0	0	0	0	0	0	0	0	0	aph(3'')-Ib;aph(6)-Id	blaTEM-1B											sul2	tet(B)		Yes
SRR6074560	SAMN07695318	240203	PHE	4945822	75	180710	Europe	United Kingdom	Food product	4,[5],12:i:-	ST-34	2016-04-15	0	0	0	0	0	0	0	0	0	0	aph(6)-Id;aph(3'')-Ib	blaTEM-1B											sul2	tet(B)		Yes
SRR6074562	SAMN07695327	229879	PHE	5059212	89	171819	Europe	United Kingdom	Other	4,[5],12:i:-	ST-34	2016-03-15	0	0	0	0	0	0	0	0	0	0														tet(B)		No
SRR6074564	SAMN07695317	231224	PHE	5067852	86	166158	Europe	United Kingdom	Other	4,[5],12:i:-	ST-34	2016-03-15	0	0	0	0	0	0	0	0	0	0														tet(B)		No
SRR6074566	SAMN07695324	224108	PHE	4919245	68	213861	Europe	United Kingdom	Human	4,[5],12:i:-	ST-34	2016-02-15	0	0	0	0	0	0	0	0	0	0	aph(3'')-Ib;aph(6)-Id												sul2	tet(B)		No
SRR6074576	SAMN07695331	243890	PHE	4992103	112	104766	Europe	United Kingdom	Human	4,[5],12:i:-	ST-34	2016-04-15	0	0	0	0	0	0	0	0	0	0	aph(3'')-Ib;aph(6)-Id	blaTEM-1B											sul2	tet(B)		Yes
SRR6074577	SAMN07695333	227056	PHE	5026134	83	171818	Europe	United Kingdom	Other	4,[5],12:i:-	ST-34	2016-03-15	0	0	0	0	0	0	0	0	0	0														tet(B)		No
SRR6074582	SAMN07695335	231227	PHE	5068966	82	192106	Europe	United Kingdom	Other	4,[5],12:i:-	ST-34	2016-03-15	1	0	0	0	1	0	0	0	0	0														tet(B)		No
SRR6074588	SAMN07695341	245069	PHE	4939304	97	110609	Europe	United Kingdom	Human	4,[5],12:i:-	ST-34	2016-04-15	0	0	0	0	0	0	0	0	0	0	aph(3'')-Ib;aph(6)-Id	blaTEM-1B											sul2	tet(B)		Yes
SRR6074592	SAMN07695350	222580	PHE	5090463	99	129580	Europe	United Kingdom	Human	4,[5],12:i:-	ST-34	2016-02-15	0	0	0	0	0	0	0	0	0	0	aph(6)-Id;aph(3'')-Ib	blaTEM-1B											sul2	tet(B)		Yes
SRR6074599	SAMN07695354	229875	PHE	5059057	88	171817	Europe	United Kingdom	Other	4,[5],12:i:-	ST-34	2016-03-15	0	0	0	0	0	0	0	0	0	0														tet(B)		No
SRR6074602	SAMN07695363	238459	PHE	5056644	90	150228	Europe	United Kingdom	Human	4,[5],12:i:-	ST-34	2016-03-15	0	0	0	0	0	0	0	0	0	0	aph(6)-Id;aph(3'')-Ib	blaTEM-1B											sul2	tet(B)		Yes
SRR6074605	SAMN07695353	223584	PHE	5023699	75	170495	Europe	United Kingdom	Human	4,[5],12:i:-	ST-34	2016-02-15	0	0	0	0	0	0	0	0	0	0	aph(3'')-Ib;aph(6)-Id	blaTEM-1B											sul2	tet(B)		Yes
SRR6074617	SAMN07695392	229869	PHE	5043131	108	170772	Europe	United Kingdom	Human	4,[5],12:i:-	ST-34	2016-03-15	0	0	0	0	0	0	0	0	0	0	aph(3'')-Ib;aph(6)-Id	blaTEM-1B											sul2	tet(B)		Yes
SRR6074620	SAMN07695387	245091	PHE	5023610	67	163985	Europe	United Kingdom	Human	4,[5],12:i:-	ST-34	2016-04-15	0	0	0	0	0	0	0	0	0	0														tet(B)		No
SRR6074624	SAMN07695376	243901	PHE	5237506	109	114963	Europe	United Kingdom	Human	4,[5],12:i:-	ST-34	2016-04-15	0	0	0	0	0	0	0	0	0	0	strA;aadA1;aph(6)-Id;aph(3')-Ia;aph(3')-IIa-like;aph(4)-Ia;aac(3)-IVa-like;aadA2-like	blaTEM-1B								cmlA1-like			sul3;sul1	tet(A);tet(B)	dfrA12	No
SRR6074627	SAMN07695393	211706	PHE	4982753	99	113620	Europe	United Kingdom	Human	4,[5],12:i:-	ST-34	2016-01-15	0	0	1	0	0	0	1	0	0	0	aph(3'')-Ib;aph(6)-Id	blaTEM-1B											sul2	tet(B)		Yes
SRR6074632	SAMN07695388	203965	PHE	5261485	108	109081	Europe	United Kingdom	Human	4,[5],12:i:-	ST-34	2016-01-15	0	0	0	0	0	0	0	0	0	0	aph(6)-Id;aadA1;strA;aph(3')-IIa-like;aph(4)-Ia;aac(3)-IVa-like;aph(3')-Ia;aadA2-like	blaTEM-1B								cmlA1-like			sul3;sul1	tet(A);tet(B)	dfrA12	No
SRR6074641	SAMN07695435	212773	PHE	4910101	71	182812	Europe	United Kingdom	Human	4,[5],12:i:-	ST-34	2016-01-15	0	1	0	0	0	1	0	0	0	0	aph(3'')-Ib;aph(6)-Id	blaTEM-1B											sul2	tet(B)		Yes
SRR6074647	SAMN07695437	226999	PHE	4913752	77	164518	Europe	United Kingdom	Human	4,[5],12:i:-	ST-34	2016-03-15	0	0	0	0	0	0	0	0	0	0	aph(6)-Id;aph(3'')-Ib	blaTEM-1B											sul2	tet(B)		Yes
SRR6074648	SAMN07695412	208740	PHE	5006199	72	199955	Europe	United Kingdom	Human	4,[5],12:i:-	ST-34	2016-01-15	0	0	0	0	0	0	0	0	0	0	ant(2'')-Ia;aph(6)-Id;aac(6')-IIa-like;aph(3'')-Ib	blaVEB-1-like;blaTEM-1B											sul2	tet(B)		Yes
SRR6074649	SAMN07695411	245546	PHE	5188087	182	54270	Europe	United Kingdom	Human	4,[5],12:i:-	ST-34	2016-04-15	0	0	0	0	0	0	0	0	0	0	aph(3')-Ia-like;aph(6)-Id;aac(3)-IIa;aadA2-like									floR-like			sul1-like;sul2-like	tet(B);tet(M)-like	dfrA12	No
SRR6074650	SAMN07695414	227067	PHE	5021289	103	121860	Europe	United Kingdom	Other	4,[5],12:i:-	ST-34	2016-03-15	0	0	0	0	0	0	0	0	0	0														tet(B)		No
SRR6074662	SAMN07695448	203397	PHE	4968010	75	135084	Europe	United Kingdom	Human	4,[5],12:i:-	ST-34	2016-01-15	0	0	0	0	0	0	0	0	0	0	aph(6)-Id;aph(3'')-Ib	blaTEM-1B											sul2	tet(B)		Yes
SRR6074663	SAMN07695442	229052	PHE	4973360	99	149828	Europe	United Kingdom	Human	4,[5],12:i:-	ST-34	2016-03-15	0	0	0	0	0	0	0	0	0	0	aph(3'')-Ib;aph(6)-Id	blaTEM-1B											sul2	tet(B)		Yes
SRR6074665	SAMN07695450	243825	PHE	4935973	87	149661	Europe	United Kingdom	Human	4,[5],12:i:-	ST-34	2016-04-15	0	0	0	0	0	0	0	0	0	0														tet(B)		No
SRR6074671	SAMN07695415	225086	PHE	4964919	83	135083	Europe	United Kingdom	Human	4,[5],12:i:-	ST-34	2016-02-15	0	0	0	0	0	0	0	0	0	0	aph(3'')-Ib;aph(6)-Id	blaTEM-1B											sul2	tet(B)		Yes
SRR6074674	SAMN07695474	202276	PHE	4959570	74	164504	Europe	United Kingdom	Human	4,[5],12:i:-	ST-34	2016-01-15	0	0	0	0	0	0	0	0	0	0	aph(3'')-Ib;aph(6)-Id	blaTEM-1B											sul2	tet(B)		Yes
SRR6074676	SAMN07695445	241822	PHE	4945011	70	192106	Europe	United Kingdom	Human	4,[5],12:i:-	ST-34	2016-04-15	0	0	0	0	0	0	0	0	0	0	aph(6)-Id;aph(3'')-Ib	blaTEM-1B											sul2	tet(B)		Yes
SRR6074688	SAMN07695446	202283	PHE	5048255	83	170711	Europe	United Kingdom	Human	4,[5],12:i:-	ST-34	2016-01-15	0	0	1	0	0	0	1	0	0	0	aadA2-like;aph(6)-Id;aadA1;aph(3'')-Ib	blaTEM-1B								cmlA1-like			sul3;sul2	tet(B)		Yes
SRR6074692	SAMN07695422	205750	PHE	4984836	106	108250	Europe	United Kingdom	Human	4,[5],12:i:-	ST-34	2016-01-15	0	0	1	0	0	0	1	0	0	0	aph(6)-Id;aph(3'')-Ib	blaTEM-1B											sul2	tet(B)		Yes
SRR6074685	SAMN07695476	224110	PHE	4982555	79	149465	Europe	United Kingdom	Human	4,[5],12:i:-	ST-34	2016-02-15	0	0	0	0	0	0	0	0	0	0	aph(3'')-Ib;aph(6)-Id	blaTEM-1B											sul2	tet(B)		Yes
SRR6074710	SAMN07695463	211721	PHE	4997385	69	177849	Europe	United Kingdom	Human	4,[5],12:i:-	ST-34	2016-01-15	0	0	0	0	0	0	0	0	0	0	aph(3'')-Ib;aph(6)-Id	blaTEM-1B											sul2	tet(B)		Yes
SRR6074712	SAMN07695472	227061	PHE	5029122	91	166158	Europe	United Kingdom	Other	4,[5],12:i:-	ST-34	2016-03-15	0	0	0	0	0	0	0	0	0	0														tet(B)		No
SRR6074718	SAMN07695487	205606	PHE	5113847	93	192106	Europe	United Kingdom	Human	4,[5],12:i:-	ST-34	2016-01-15	0	0	0	0	0	0	0	0	0	0	aph(3'')-Ib;aph(6)-Id	blaTEM-1B											sul2	tet(B)		Yes
SRR6110972	SAMN07714339	229880	PHE	5059800	100	170495	Europe	United Kingdom	Other	4,[5],12:i:-	ST-34	2016-03-15	0	0	0	0	0	0	0	0	0	0														tet(B)		No
SRR6110984	SAMN07714365	212791	PHE	4976937	76	170769	Europe	United Kingdom	Human	4,[5],12:i:-	ST-34	2016-02-15	0	0	0	0	0	0	0	0	0	0	aph(6)-Id;aph(3'')-Ib	blaTEM-1B											sul2	tet(B)		Yes
SRR6110989	SAMN07714369	226984	PHE	4918128	73	171817	Europe	United Kingdom	Human	4,[5],12:i:-	ST-34	2016-03-15	0	0	0	0	0	0	0	0	0	0	aph(6)-Id;aph(3'')-Ib												sul2	tet(B)		No
SRR6110993	SAMN07714363	216962	PHE	4920489	75	161646	Europe	United Kingdom	Human	4,[5],12:i:-	ST-34	2016-02-15	0	0	0	0	0	0	0	0	0	0	aph(3'')-Ib;aph(6)-Id	blaTEM-1B											sul2	tet(B)		Yes
SRR6110994	SAMN07714364	226981	PHE	4861859	79	180634	Europe	United Kingdom	Human	4,[5],12:i:-	ST-34	2016-03-15	0	0	0	0	0	0	0	0	0	0	aph(6)-Id;aph(3'')-Ib	blaTEM-1B											sul2	tet(B)		Yes
SRR6111009	SAMN07714378	206726	PHE	4973718	75	171817	Europe	United Kingdom	Human	4,[5],12:i:-	ST-34	2016-01-15	0	0	0	0	0	0	0	0	0	0	aph(3'')-Ib;aph(6)-Id	blaTEM-1B											sul2	tet(B)		Yes
SRR6111022	SAMN07714407	227059	PHE	5024013	88	166154	Europe	United Kingdom	Other	4,[5],12:i:-	ST-34	2016-03-15	0	0	0	0	0	0	0	0	0	0														tet(B)		No
SRR6111028	SAMN07714400	227055	PHE	5062818	88	170633	Europe	United Kingdom	Other	4,[5],12:i:-	ST-34	2016-03-15	0	0	0	0	0	0	0	0	0	0														tet(B)		No
SRR6111030	SAMN07714408	208750	PHE	5054855	92	164899	Europe	United Kingdom	Human	4,[5],12:i:-	ST-34	2016-01-15	0	0	0	0	0	0	0	0	0	0	aph(6)-Id;aph(3'')-Ib	blaTEM-1B											sul2	tet(B)		Yes
SRR6111050	SAMN07714447	229874	PHE	5059088	86	170495	Europe	United Kingdom	Other	4,[5],12:i:-	ST-34	2016-03-15	0	0	0	0	0	0	0	0	0	0														tet(B)		No
SRR6111053	SAMN07714427	215094	PHE	5003585	131	88078	Europe	United Kingdom	Human	4,[5],12:i:-	ST-34	2016-02-15	0	0	0	0	0	0	0	0	0	0	aph(6)-Id;aph(3'')-Ib	blaTEM-1B											sul2	tet(B)		Yes
SRR6111058	SAMN07714438	231217	PHE	5019714	86	166158	Europe	United Kingdom	Human	4,[5],12:i:-	ST-34	2016-03-15	0	0	0	0	0	0	0	0	0	0	aph(3'')-Ib;aph(6)-Id	blaTEM-1B											sul2	tet(B)		Yes
SRR6111073	SAMN07714457	203652	PHE	4981166	60	199955	Europe	United Kingdom	Human	4,[5],12:i:-	ST-34	2016-01-15	0	1	0	0	0	1	0	0	0	0														tet(B)		No
SRR6111081	SAMN07714451	227068	PHE	5049242	97	170495	Europe	United Kingdom	Other	4,[5],12:i:-	ST-34	2016-03-15	0	0	0	0	0	0	0	0	0	0														tet(B)		No
SRR6111086	SAMN07714460	203409	PHE	4895116	71	171817	Europe	United Kingdom	Human	4,[5],12:i:-	ST-34	2016-01-15	0	0	0	0	0	0	0	0	0	0		blaTEM-1B												tet(B)		No
SRR6111089	SAMN07714478	203971	PHE	5020960	82	170633	Europe	United Kingdom	Human	4,[5],12:i:-	ST-34	2016-01-15	0	0	1	0	0	0	1	0	0	0	aph(3'')-Ib;aph(6)-Id	blaTEM-1B											sul2	tet(B)		Yes
SRR6111108	SAMN07714493	211177	PHE	4982030	79	178090	Europe	United Kingdom	Human	4,[5],12:i:-	ST-34	2016-01-15	0	0	1	0	0	0	1	0	0	0	aph(6)-Id;aph(3'')-Ib	blaTEM-1B											sul2	tet(B)		Yes
SRR6111112	SAMN07714496	224114	PHE	5023916	77	171818	Europe	United Kingdom	Other	4,[5],12:i:-	ST-34	2016-02-15	1	0	0	0	1	0	0	0	0	0														tet(B)		No
SRR6111190	SAMN07714554	211651	PHE	5014021	101	151497	Europe	United Kingdom	Human	4,[5],12:i:-	ST-34	2016-01-15	0	0	0	0	0	0	0	0	0	0	aph(3'')-Ib;aph(6)-Id-like	blaTEM-1B											sul2	tet(B)		Yes
SRR6111193	SAMN07714556	226988	PHE	4952499	85	151135	Europe	United Kingdom	Human	4,[5],12:i:-	ST-34	2016-03-15	0	0	0	0	0	0	0	0	0	0														tet(B)		No
SRR6111195	SAMN07714561	231103	PHE	4957999	71	199955	Europe	United Kingdom	Human	4,[5],12:i:-	ST-34	2016-03-15	0	0	0	0	0	0	0	0	0	0	aph(3'')-Ib;aph(6)-Id	blaTEM-1B											sul2	tet(B)		Yes
SRR6111196	SAMN07714558	208933	PHE	5255754	117	130405	Europe	United Kingdom	Human	4,[5],12:i:-	ST-34	2016-01-15	0	0	0	0	0	0	0	0	0	0	aac(3)-IVa-like;aph(4)-Ia;aadA1;aadA2-like;aph(3')-Ia;aph(3')-IIa-like;strA;aph(6)-Id	blaTEM-1B								cmlA1-like			sul3;sul1	tet(A);tet(B)	dfrA12	No
SRR6111199	SAMN07714564	221661	PHE	4978446	88	151533	Europe	United Kingdom	Human	4,[5],12:i:-	ST-34	2016-02-15	0	0	0	0	0	0	0	0	0	0	aph(3'')-Ib;aph(6)-Id	blaTEM-1B											sul2	tet(B)		Yes
SRR6111207	SAMN07714596	229878	PHE	5060136	84	171817	Europe	United Kingdom	Other	4,[5],12:i:-	ST-34	2016-03-15	0	0	0	0	0	0	0	0	0	0														tet(B)		No
SRR6111210	SAMN07714606	205592	PHE	4979246	67	171817	Europe	United Kingdom	Human	4,[5],12:i:-	ST-34	2016-01-15	0	0	0	0	0	0	0	0	0	0	aph(3'')-Ib;aph(6)-Id	blaTEM-1B											sul2	tet(B)		Yes
SRR6111221	SAMN07714609	229840	PHE	5016297	82	166158	Europe	United Kingdom	Human	4,[5],12:i:-	ST-34	2016-03-15	0	0	0	0	0	0	0	0	0	0	aph(3'')-Ib-like;aph(6)-Id	blaTEM-1B											sul2	tet(B)	dfrA14-like	Yes
SRR6111220	SAMN07714622	227012	PHE	5230055	100	135084	Europe	United Kingdom	Human	4,[5],12:i:-	ST-34	2016-02-15	0	0	0	0	0	0	0	0	0	0	aph(6)-Id;aadA1;aadA2-like;aph(3')-Ia;aph(3')-IIa-like;aph(4)-Ia;strA;aac(3)-IVa-like	blaTEM-1B								cmlA1-like			sul3;sul1	tet(A);tet(B)	dfrA12	No
SRR6111230	SAMN07714617	231226	PHE	5062173	85	171817	Europe	United Kingdom	Other	4,[5],12:i:-	ST-34	2016-03-15	1	0	0	0	1	0	0	0	0	0														tet(B)		No
SRR6111222	SAMN07714621	217078	PHE	4949272	76	149333	Europe	United Kingdom	Human	4,[5],12:i:-	ST-34	2016-02-15	0	0	0	0	0	0	0	0	0	0																No
SRR6111225	SAMN07714619	205613	PHE	4947526	79	142562	Europe	United Kingdom	Human	4,[5],12:i:-	ST-34	2016-01-15	0	0	0	0	0	0	0	0	0	0														tet(B)		No
SRR6111246	SAMN07714627	203408	PHE	4919380	88	169656	Europe	United Kingdom	Human	4,[5],12:i:-	ST-34	2016-01-15	0	0	0	0	0	0	0	0	0	0		blaTEM-1B												tet(B)		No
SRR6111253	SAMN07714655	231225	PHE	5060848	83	166158	Europe	United Kingdom	Other	4,[5],12:i:-	ST-34	2016-03-15	0	0	0	0	0	0	0	0	0	0														tet(B)		No
SRR6111288	SAMN07714669	212750	PHE	4927609	64	186121	Europe	United Kingdom	Human	4,[5],12:i:-	ST-34	2016-01-15	0	0	0	0	0	0	0	0	0	0	aph(6)-Id;aph(3'')-Ib	blaTEM-1B											sul2	tet(B)		Yes
SRR6111309	SAMN07714679	208767	PHE	4959891	70	177931	Europe	United Kingdom	Human	4,[5],12:i:-	ST-34	2016-01-15	0	0	0	0	0	0	0	0	0	0	aph(3'')-Ib;aph(6)-Id	blaTEM-1B											sul2	tet(B)		Yes
SRR6111311	SAMN07714660	229882	PHE	4967754	67	192106	Europe	United Kingdom	Human	4,[5],12:i:-	ST-34	2016-03-15	0	0	0	0	0	0	0	0	0	0														tet(B)		No
SRR6111312	SAMN07714671	227057	PHE	5059613	95	164568	Europe	United Kingdom	Other	4,[5],12:i:-	ST-34	2016-03-15	0	0	0	0	0	0	0	0	0	0														tet(B)		No
SRR6111315	SAMN07714680	223487	PHE	5021724	87	149830	Europe	United Kingdom	Human	4,[5],12:i:-	ST-34	2016-02-15	0	0	0	0	0	0	0	0	0	0	aph(6)-Id;aph(3'')-Ib	blaTEM-1B											sul2	tet(B)		Yes
SRR6111318	SAMN07714686	203393	PHE	4919459	58	187286	Europe	United Kingdom	Human	4,[5],12:i:-	ST-34	2016-01-15	0	0	0	0	0	0	0	0	1	0	aph(6)-Id;aph(3'')-Ib												sul2	tet(B)		No
SRR6111329	SAMN07714714	207576	PHE	4977781	78	190426	Europe	United Kingdom	Human	4,[5],12:i:-	ST-34	2016-01-15	0	0	0	0	0	0	0	0	0	0	aph(6)-Id;aph(3'')-Ib	blaTEM-1B											sul2	tet(B)		Yes
SRR6111345	SAMN07714710	203651	PHE	4977501	81	167578	Europe	United Kingdom	Human	4,[5],12:i:-	ST-34	2016-01-15	0	1	0	0	0	1	0	0	0	0	aph(3'')-Ib;aph(6)-Id	blaTEM-1B											sul2	tet(B)		Yes
SRR6111349	SAMN07714713	208753	PHE	4980953	76	199948	Europe	United Kingdom	Human	4,[5],12:i:-	ST-34	2016-01-15	0	0	0	0	0	0	0	0	0	0	aph(6)-Id;aph(3'')-Ib	blaTEM-1B											sul2	tet(B)		Yes
SRR6111353	SAMN07714697	203410	PHE	4894342	67	199955	Europe	United Kingdom	Human	4,[5],12:i:-	ST-34	2016-01-15	0	0	0	0	0	0	0	0	0	0		blaTEM-1B												tet(B)		No
SRR6113915	SAMN07716004	218440	PHE	4919497	75	192106	Europe	United Kingdom	Human	4,[5],12:i:-	ST-34	2016-02-15	0	0	0	0	0	0	0	0	0	0	aph(6)-Id;aph(3'')-Ib	blaTEM-1B											sul2	tet(B)		Yes
SRR6113917	SAMN07716006	218397	PHE	4993049	96	133246	Europe	United Kingdom	Human	4,[5],12:i:-	ST-34	2016-02-15	0	0	0	0	0	0	0	0	0	0	aph(6)-Id;aph(3'')-Ib	blaTEM-1B											sul2	tet(B)		Yes
SRR6114058	SAMN07716018	223576	PHE	5096495	102	113730	Europe	United Kingdom	Human	4,[5],12:i:-	ST-34	2016-02-15	0	0	0	0	0	0	0	0	0	0	aph(3'')-Ib;aph(6)-Id	blaTEM-1B											sul2	tet(B)		Yes
SRR6114063	SAMN07716016	204000	PHE	4915994	72	145085	Europe	United Kingdom	Human	4,[5],12:i:-	ST-34	2016-01-15	0	0	0	0	0	0	0	0	0	0																No
SRR6114067	SAMN07716063	224112	PHE	5028648	89	192065	Europe	United Kingdom	Other	4,[5],12:i:-	ST-34	2016-02-15	0	0	0	0	0	0	0	0	0	0														tet(B)		No
SRR6114074	SAMN07716043	206733	PHE	4952905	70	163755	Europe	United Kingdom	Human	4,[5],12:i:-	ST-34	2016-01-15	0	0	0	0	0	0	0	0	0	0	aph(3'')-Ib;aph(6)-Id												sul2	tet(B)		No
SRR6114077	SAMN07716040	227013	PHE	5025098	84	151533	Europe	United Kingdom	Other	4,[5],12:i:-	ST-34	2016-02-15	0	0	0	0	0	0	0	0	0	0														tet(B)		No
SRR6114086	SAMN07716029	203642	PHE	4975923	78	170772	Europe	United Kingdom	Human	4,[5],12:i:-	ST-34	2016-01-15	0	0	0	0	0	0	0	0	0	0	aph(3'')-Ib;aph(6)-Id	blaTEM-1B											sul2	tet(B)		Yes
SRR6114100	SAMN07716042	232734	PHE	4988822	84	171817	Europe	United Kingdom	Human	4,[5],12:i:-	ST-34	2016-03-15	0	0	0	0	0	0	0	0	0	0	aph(6)-Id;aph(3'')-Ib	blaTEM-1B											sul2	tet(B)		Yes
SRR6114093	SAMN07716033	229842	PHE	5011680	71	166158	Europe	United Kingdom	Human	4,[5],12:i:-	ST-34	2016-03-15	0	0	0	0	0	0	0	0	0	0	aph(3'')-Ib;aph(6)-Id	blaTEM-1B											sul2	tet(B)		Yes
SRR6116789	SAMN07717771	221711	PHE	5162671	104	149465	Europe	United Kingdom	Human	4,[5],12:i:-	ST-34	2016-02-15	0	0	0	0	0	0	0	0	0	0	aadA1;aph(6)-Id	blaTEM-1B					mph(B)-like						sul1;sul2	tet(B)	dfrA1	No
SRR6116802	SAMN07717915	227074	PHE	5266537	110	129580	Europe	United Kingdom	Human	4,[5],12:i:-	ST-34	2016-03-15	0	0	0	0	0	0	0	0	0	0	aph(4)-Ia;aadA1-like;aadA2;aph(6)-Id;aac(3)-IId-like	blaTEM-1B								cmlA1-like;floR-like			sul3;sul2	tet(B);tet(M)-like	dfrA12	No
SRR6116811	SAMN07717916	208913	PHE	4983454	69	166877	Europe	United Kingdom	Human	4,[5],12:i:-	ST-34	2016-01-15	0	0	0	0	0	0	0	0	0	0	aph(3'')-Ib;aph(6)-Id	blaTEM-1B											sul2	tet(B)		Yes
SRR6116891	SAMN07717936	218425	PHE	5054258	82	129396	Europe	United Kingdom	Human	4,[5],12:i:-	ST-34	2016-02-15	0	0	0	0	0	0	0	0	0	0	aph(6)-Id;aph(3'')-Ib	blaTEM-1B											sul2	tet(B)		Yes
SRR6116900	SAMN07717953	217071	PHE	4962630	78	151135	Europe	United Kingdom	Human	4,[5],12:i:-	ST-34	2016-02-15	0	0	0	0	0	0	0	0	0	0	aph(3'')-Ib;aph(6)-Id	blaTEM-1B											sul2	tet(B)		Yes
SRR6116907	SAMN07717972	227065	PHE	5023835	86	164555	Europe	United Kingdom	Other	4,[5],12:i:-	ST-34	2016-03-15	0	0	0	0	0	0	0	0	0	0														tet(B)		No
SRR6116916	SAMN07717974	211111	PHE	5067805	91	170638	Europe	United Kingdom	Human	4,[5],12:i:-	ST-34	2016-01-15	0	0	0	0	0	0	0	0	0	0	aadA1;aph(3'')-Ib;aph(6)-Id	blaTEM-1B											sul2		dfrA1	No
SRR6116924	SAMN07717957	212765	PHE	4974369	80	170124	Europe	United Kingdom	Human	4,[5],12:i:-	ST-34	2016-01-15	0	0	0	0	0	0	0	0	0	0	aph(3'')-Ib;aph(6)-Id	blaTEM-1B											sul2	tet(B)		Yes
SRR6116938	SAMN07718008	209717	PHE	4926981	80	171817	Europe	United Kingdom	Human	4,[5],12:i:-	ST-34	2016-01-15	0	0	0	1	0	0	0	1	0	0	aph(3'')-Ib;aph(6)-Id	blaTEM-1B											sul2	tet(B)		Yes
SRR6116945	SAMN07717984	232744	PHE	4969763	75	171817	Europe	United Kingdom	Human	4,[5],12:i:-	ST-34	2016-03-15	0	0	0	0	0	0	0	0	0	0	aph(6)-Id;aph(3'')-Ib	blaTEM-1B											sul2	tet(B)		Yes
SRR6116967	SAMN07717958	227058	PHE	5037191	82	171817	Europe	United Kingdom	Other	4,[5],12:i:-	ST-34	2016-03-15	0	0	0	0	0	0	0	0	0	0														tet(B)		No
SRR6116974	SAMN07718018	223504	PHE	5042988	100	135083	Europe	United Kingdom	Human	4,[5],12:i:-	ST-34	2016-02-15	0	0	0	0	0	0	0	0	0	0	aph(3'')-Ib-like;aph(6)-Id	blaTEM-1B											sul2	tet(B)	dfrA14-like	Yes
SRR6117462	SAMN07718296	218382	PHE	4916603	83	145164	Europe	United Kingdom	Human	4,[5],12:i:-	ST-34	2016-02-15	0	0	0	0	0	0	0	0	0	0	aph(3'')-Ib;aph(6)-Id	blaTEM-1B											sul2	tet(B)		Yes
SRR6117472	SAMN07718303	226982	PHE	5052994	75	171817	Europe	United Kingdom	Human	4,[5],12:i:-	ST-34	2016-03-15	0	0	0	0	0	0	0	0	0	0	aph(6)-Id;aph(3'')-Ib	blaTEM-1B											sul2	tet(B)		Yes
SRR6117497	SAMN07718347	211726	PHE	4984116	80	166158	Europe	United Kingdom	Human	4,[5],12:i:-	ST-34	2016-01-15	0	0	0	0	0	0	0	0	0	0	aph(3'')-Ib;aph(6)-Id	blaTEM-1B											sul2	tet(B)		Yes
SRR6117637	SAMN07718986	255572	PHE	5068693	80	169491	Europe	United Kingdom	Human	4,[5],12:i:-	ST-34	2016-05-15	0	0	0	1	0	0	0	1	0	0	aph(3'')-Ib;aph(6)-Id	blaTEM-1B					erm(B)-like;mph(A)						sul2			No
SRR6117640	SAMN07718987	256133	PHE	4800624	62	171817	Europe	United Kingdom	Human	4,[5],12:i:-	ST-34	2016-05-15	0	0	0	0	0	0	0	0	0	1											qnrB19					No
SRR6117641	SAMN07718989	250713	PHE	5056200	93	163661	Europe	United Kingdom	Human	4,[5],12:i:-	ST-34	2016-05-15	0	0	0	0	0	0	0	0	0	0	aph(6)-Id;aph(3'')-Ib	blaTEM-1B											sul2	tet(B)		Yes
SRR6117642	SAMN07718994	245487	PHE	5166285	156	76155	Europe	United Kingdom	Human	4,[5],12:i:-	ST-34	2016-04-15	0	0	0	0	0	0	0	0	0	0	aadA2;aph(3')-Ia-like;aph(6)-Id;aac(3)-IIa	blaTEM-1B-like								floR-like			sul1-like;sul2-like	tet(B);tet(M)-like	dfrA12	No
SRR6117644	SAMN07718985	252411	PHE	4800996	62	171817	Europe	United Kingdom	Human	4,[5],12:i:-	ST-34	2016-05-15	0	1	0	0	0	1	0	0	0	0											qnrB19					No
SRR6117646	SAMN07718995	246185	PHE	4945231	71	169653	Europe	United Kingdom	Food product	4,[5],12:i:-	ST-34	2016-04-15	0	0	1	0	0	0	1	0	0	0	aph(6)-Id;aph(3'')-Ib	blaTEM-1B											sul2	tet(B)		Yes
SRR6117647	SAMN07718990	257366	PHE	4942348	85	135084	Europe	United Kingdom	Human	4,[5],12:i:-	ST-34	2016-05-15	0	0	0	0	0	0	0	0	0	0	aph(3'')-Ib;aph(6)-Id	blaTEM-1B											sul2	tet(B)		Yes
SRR6117745	SAMN07719010	238733	PHE	5009495	105	129396	Europe	United Kingdom	Human	4,[5],12:i:-	ST-34	2016-03-15	0	0	0	0	0	0	0	0	0	0	aadA1;aph(6)-Id;aadA2;aph(3'')-Ib	blaTEM-1B								cmlA1-like;floR-like			sul2-like	tet(B);tet(M)-like	dfrA12	Yes
SRR6117746	SAMN07719007	238703	PHE	4977528	88	141154	Europe	United Kingdom	Human	4,[5],12:i:-	ST-34	2016-03-15	0	0	0	0	0	0	0	0	0	0	aph(3'')-Ib;aph(6)-Id	blaTEM-1B											sul2	tet(B)		Yes
SRR6117747	SAMN07719012	247229	PHE	5010743	80	163642	Europe	United Kingdom	Human	4,[5],12:i:-	ST-34	2016-04-15	0	0	0	0	0	0	0	0	0	0														tet(B)		No
SRR6117748	SAMN07719006	243824	PHE	4992911	110	104217	Europe	United Kingdom	Human	4,[5],12:i:-	ST-34	2016-04-15	0	0	0	0	0	0	0	0	0	0	aph(3'')-Ib;aph(6)-Id	blaTEM-1B											sul2	tet(B)		Yes
SRR6117750	SAMN07718999	245086	PHE	5134191	122	99082	Europe	United Kingdom	Human	4,[5],12:i:-	ST-34	2016-04-15	0	0	0	0	0	0	0	0	0	0	aph(3')-Ia-like;aadA2-like;aac(3)-IIa;strA;aph(6)-Id									floR-like			sul1-like;sul2-like	tet(B);tet(M)-like	dfrA12	No
SRR6117751	SAMN07718998	250815	PHE	4886688	70	171817	Europe	United Kingdom	Human	4,[5],12:i:-	ST-34	2016-04-15	0	0	0	0	0	0	0	0	0	0																No
SRR6117752	SAMN07719014	255594	PHE	4800665	62	192254	Europe	United Kingdom	Human	4,[5],12:i:-	ST-34	2016-05-15	0	0	0	0	0	0	0	0	0	0											qnrB19					No
SRR6117759	SAMN07719003	243903	PHE	4926559	80	133738	Europe	United Kingdom	Human	4,[5],12:i:-	ST-34	2016-04-15	0	0	0	0	0	0	0	0	0	0	aph(6)-Id;aph(3'')-Ib	blaTEM-1B											sul2	tet(B)		Yes
SRR6117760	SAMN07719021	255577	PHE	5029261	77	166877	Europe	United Kingdom	Human	4,[5],12:i:-	ST-34	2016-05-15	0	0	0	0	0	0	0	0	0	0	aph(6)-Id;aph(3'')-Ib	blaTEM-1B											sul2	tet(B)		Yes
SRR6117761	SAMN07719022	243902	PHE	4989123	80	169518	Europe	United Kingdom	Human	4,[5],12:i:-	ST-34	2016-04-15	0	0	0	0	0	0	0	0	0	0	aph(6)-Id;aph(3'')-Ib	blaTEM-1B											sul2	tet(B)		Yes
SRR6117762	SAMN07719005	245485	PHE	4946502	139	81410	Europe	United Kingdom	Human	4,[5],12:i:-	ST-34	2016-04-15	0	0	0	0	0	0	0	0	0	0	aph(6)-Id;aph(3'')-Ib	blaTEM-1B											sul2	tet(B)		Yes
SRR6117763	SAMN07719008	240206	PHE	4885907	71	169656	Europe	United Kingdom	Human	4,[5],12:i:-	ST-34	2016-04-15	0	0	0	0	0	0	0	0	0	0	aph(6)-Id;aph(3'')-Ib	blaTEM-1B											sul2			No
SRR6117764	SAMN07719020	249347	PHE	4891223	74	192106	Europe	United Kingdom	Human	4,[5],12:i:-	ST-34	2016-04-15	0	0	0	0	0	0	0	0	0	0	aph(3'')-Ib;aph(6)-Id	blaTEM-1B											sul2	tet(B)		Yes
SRR6117766	SAMN07719002	238457	PHE	5012422	86	164555	Europe	United Kingdom	Human	4,[5],12:i:-	ST-34	2016-03-15	0	0	0	0	0	0	0	0	0	0	aph(3'')-Ib;aph(6)-Id	blaTEM-1B											sul2	tet(B)		Yes
SRR6117770	SAMN07719024	244419	PHE	4941002	70	192106	Europe	United Kingdom	Human	4,[5],12:i:-	ST-34	2016-04-15	0	0	0	0	0	0	0	0	0	0														tet(B)		No
SRR6117778	SAMN07719030	238458	PHE	4997929	78	163648	Europe	United Kingdom	Human	4,[5],12:i:-	ST-34	2016-03-15	1	0	0	0	1	0	0	0	0	0														tet(B)		No
SRR6117779	SAMN07719026	245127	PHE	5133581	122	120403	Europe	United Kingdom	Human	4,[5],12:i:-	ST-34	2016-04-15	1	0	0	0	1	0	0	0	0	0	aph(3')-Ia-like;aadA2-like;aph(6)-Id;aac(3)-IIa									floR-like			sul1-like;sul2-like	tet(B);tet(M)-like	dfrA12	No
SRR6117780	SAMN07719037	245549	PHE	4995465	120	89606	Europe	United Kingdom	Human	4,[5],12:i:-	ST-34	2016-04-15	0	0	0	0	0	0	0	0	0	0														tet(B)		No
SRR6117781	SAMN07719027	242372	PHE	5046101	80	171817	Europe	United Kingdom	Human	4,[5],12:i:-	ST-34	2016-04-15	0	0	0	0	0	0	0	0	0	0														tet(B)		No
SRR6117782	SAMN07719038	245116	PHE	4921448	94	101683	Europe	United Kingdom	Human	4,[5],12:i:-	ST-34	2016-04-15	0	0	0	0	0	0	0	0	0	0														tet(B)		No
SRR6117784	SAMN07719034	241762	PHE	4983043	95	133452	Europe	United Kingdom	Human	4,[5],12:i:-	ST-34	2016-04-15	0	1	0	0	0	1	0	0	0	0	aph(6)-Id;aph(3'')-Ib	blaTEM-1B											sul2	tet(B)		Yes
SRR6117785	SAMN07719025	241764	PHE	4930362	73	133347	Europe	United Kingdom	Human	4,[5],12:i:-	ST-34	2016-04-15	0	0	0	0	0	0	0	0	0	0	aph(3'')-Ib;aph(6)-Id	blaTEM-1B											sul2	tet(B)		Yes
SRR6117786	SAMN07719057	243820	PHE	4921916	78	129950	Europe	United Kingdom	Human	4,[5],12:i:-	ST-34	2016-04-15	0	0	0	0	0	0	0	0	0	1	aph(3'')-Ib;aph(6)-Id-like	blaTEM-1B											sul2	tet(B)		Yes
SRR6117787	SAMN07719053	250821	PHE	5132235	93	223144	Europe	United Kingdom	Human	4,[5],12:i:-	ST-34	2016-04-15	0	0	0	0	0	0	0	0	0	0	aadA2-like;aph(3')-Ia-like;aac(3)-IIa;aph(6)-Id									floR-like			sul1-like;sul2-like	tet(B);tet(M)-like	dfrA12	No
SRR6117788	SAMN07719031	245078	PHE	5044245	96	149543	Europe	United Kingdom	Human	4,[5],12:i:-	ST-34	2016-04-15	0	0	0	0	0	0	0	0	0	0	aph(6)-Id;aph(3'')-Ib	blaTEM-1B											sul2	tet(B)		Yes
SRR6117789	SAMN07719043	248571	PHE	5177836	108	129669	Europe	United Kingdom	Human	4,[5],12:i:-	ST-34	2016-04-15	0	1	0	1	0	1	0	1	0	0	aadA2-like;aph(3')-Ia-like;strA;aph(6)-Id;aac(3)-IIa									floR-like			sul1-like;sul2-like	tet(B);tet(M)-like	dfrA12	No
SRR6117794	SAMN07719044	253902	PHE	5224048	87	149830	Europe	United Kingdom	Human	4,[5],12:i:-	ST-34	2016-05-15	0	0	0	0	0	0	0	0	0	0	aph(6)-Id;strA;aadA1;aadA2-like;aph(3')-Ia;aph(3')-IIa-like;aph(4)-Ia;aac(3)-IVa-like	blaTEM-1B								cmlA1-like			sul3;sul1	tet(A);tet(B)	dfrA12	No
SRR6117798	SAMN07719051	248570	PHE	4947776	95	91977	Europe	United Kingdom	Human	4,[5],12:i:-	ST-34	2016-04-15	0	0	0	0	0	0	0	0	0	0	aph(3'')-Ib;aph(6)-Id	blaTEM-1B											sul2	tet(B)		Yes
SRR6117799	SAMN07719050	257019	PHE	4801592	64	171817	Europe	United Kingdom	Human	4,[5],12:i:-	ST-34	2016-05-15	0	0	0	0	0	0	0	0	0	0																No
SRR6117800	SAMN07719033	236187	PHE	5013640	88	133452	Europe	United Kingdom	Human	4,[5],12:i:-	ST-34	2016-03-15	0	0	0	0	0	0	0	0	1	0	aph(6)-Id;aph(3'')-Ib	blaTEM-1B											sul2	tet(B)		Yes
SRR6117804	SAMN07719048	248550	PHE	5025578	106	99094	Europe	United Kingdom	Food product	4,[5],12:i:-	ST-34	2016-04-15	0	0	0	0	0	0	0	0	0	1														tet(B)		No
SRR6117806	SAMN07719055	256114	PHE	4882305	64	195736	Europe	United Kingdom	Human	4,[5],12:i:-	ST-34	2016-05-15	0	0	0	0	0	0	0	0	0	0											qnrB19					No
SRR6117807	SAMN07719058	236251	PHE	4992041	74	157484	Europe	United Kingdom	Human	4,[5],12:i:-	ST-34	2016-03-15	0	0	0	0	0	0	0	0	0	0																No
SRR6117809	SAMN07719063	245545	PHE	5170982	166	79510	Europe	United Kingdom	Human	4,[5],12:i:-	ST-34	2016-04-15	0	0	0	0	0	0	0	0	1	0	aph(3')-Ia-like;strA;aadA2;aac(3)-IIa;aph(6)-Id									floR-like			sul1-like;sul2-like	tet(B);tet(M)-like	dfrA12	No
SRR6117811	SAMN07719068	244424	PHE	5094867	85	202799	Europe	United Kingdom	Human	4,[5],12:i:-	ST-34	2016-04-15	0	0	0	0	0	0	0	0	0	0	aph(6)-Id;aph(3'')-Ib	blaTEM-1B											sul2	tet(B)		Yes
SRR6117812	SAMN07719070	236244	PHE	5011453	85	162782	Europe	United Kingdom	Human	4,[5],12:i:-	ST-34	2016-03-15	0	0	0	0	0	0	0	0	0	0	aph(6)-Id;aph(3'')-Ib	blaTEM-1B											sul2	tet(B)		Yes
SRR6117813	SAMN07719078	253899	PHE	5056850	68	192106	Europe	United Kingdom	Human	4,[5],12:i:-	ST-34	2016-05-15	0	0	0	0	0	0	0	0	0	0	aph(3'')-Ib;aph(6)-Id	blaTEM-1B											sul2	tet(B)		Yes
SRR6117816	SAMN07719077	249355	PHE	4932388	77	164576	Europe	United Kingdom	Human	4,[5],12:i:-	ST-34	2016-04-15	0	0	0	0	0	0	0	0	0	0														tet(B)		No
SRR6117817	SAMN07719072	242374	PHE	4993582	89	108723	Europe	United Kingdom	Human	4,[5],12:i:-	ST-34	2016-04-15	0	0	0	0	0	0	0	0	0	0	aph(3'')-Ib;aph(6)-Id	blaTEM-1B											sul2	tet(B)		Yes
SRR6117818	SAMN07719079	256136	PHE	4949325	68	207548	Europe	United Kingdom	Human	4,[5],12:i:-	ST-34	2016-05-15	0	0	0	0	0	0	0	0	0	0	aph(6)-Id;aph(3'')-Ib	blaTEM-1B											sul2	tet(B)		Yes
SRR6117819	SAMN07719060	245478	PHE	5188688	180	55081	Europe	United Kingdom	Human	4,[5],12:i:-	ST-34	2016-04-15	0	0	0	0	0	0	0	0	0	0	aadA2-like;aph(3')-Ia-like;strA;aac(3)-IIa;aph(6)-Id									floR-like			sul1-like;sul2-like	tet(B);tet(M)-like	dfrA12	No
SRR6117821	SAMN07719066	245534	PHE	4934759	241	38755	Europe	United Kingdom	Human	4,[5],12:i:-	ST-34	2016-04-15	0	0	0	0	0	0	0	0	0	0	aph(6)-Id;aph(3'')-Ib	blaTEM-1B											sul2			No
SRR6117822	SAMN07719062	245605	PHE	5049624	81	163420	Europe	United Kingdom	Human	4,[5],12:i:-	ST-34	2016-04-15	0	0	0	1	0	0	0	1	0	0														tet(B)		No
SRR6117824	SAMN07719061	240204	PHE	5016556	83	166158	Europe	United Kingdom	Human	4,[5],12:i:-	ST-34	2016-04-15	0	0	0	0	0	0	0	0	0	0	aph(3'')-Ib;aph(6)-Id	blaTEM-1B											sul2	tet(B)		Yes
SRR6117825	SAMN07719076	248517	PHE	5354256	110	126761	Europe	United Kingdom	Human	4,[5],12:i:-	ST-34	2016-04-15	0	0	0	0	0	0	0	0	0	0	aadA2-like;aac(3)-IId-like;aph(3')-Ia-like;aadA1;aph(3'')-Ib;aph(6)-Id	blaCMY-2;blaTEM-1B	mcr-3.2							cmlA1-like;floR-like	qnrS1		sul2-like;sul3	tet(B);tet(A)	dfrA12-like	Yes
SRR6117826	SAMN07719092	252417	PHE	4803401	59	192106	Europe	United Kingdom	Human	4,[5],12:i:-	ST-34	2016-05-15	0	0	0	0	0	0	0	0	0	0											qnrB19					No
SRR6117827	SAMN07719091	257409	PHE	4965677	74	170633	Europe	United Kingdom	Human	4,[5],12:i:-	ST-34	2016-05-15	0	0	0	0	0	0	0	0	0	0	aph(3'')-Ib;aph(6)-Id	blaTEM-1B											sul2	tet(B)		Yes
SRR6117828	SAMN07719074	256102	PHE	5018803	101	108939	Europe	United Kingdom	Human	4,[5],12:i:-	ST-34	2016-05-15	0	0	0	0	0	0	0	0	1	0	aph(3'')-Ib;aph(6)-Id	blaTEM-1B											sul2	tet(B)		Yes
SRR6117830	SAMN07719075	253895	PHE	5017240	79	164688	Europe	United Kingdom	Human	4,[5],12:i:-	ST-34	2016-05-15	0	0	0	0	0	0	0	0	0	0	aph(3'')-Ib;aph(6)-Id-like	blaTEM-1B											sul2	tet(B)		Yes
SRR6117836	SAMN07719084	248642	PHE	4984656	88	149900	Europe	United Kingdom	Human	4,[5],12:i:-	ST-34	2016-04-15	0	0	0	0	0	0	0	0	0	0	aph(3'')-Ib;aph(6)-Id	blaTEM-1B											sul2	tet(B)		Yes
SRR6117838	SAMN07719082	249331	PHE	5150944	100	164920	Europe	United Kingdom	Human	4,[5],12:i:-	ST-34	2016-04-15	0	0	0	1	0	0	0	1	0	0	aadA2-like;aph(3')-Ia-like;strA;aac(3)-IIa;aph(6)-Id									floR-like			sul1-like;sul2-like	tet(B);tet(M)-like	dfrA12	No
SRR6117839	SAMN07719104	252420	PHE	5133800	92	192106	Europe	United Kingdom	Human	4,[5],12:i:-	ST-34	2016-05-15	0	0	0	0	0	0	0	0	0	0	aadA2;aph(3')-Ia-like;strA;aph(6)-Id;aac(3)-IIa									floR-like			sul1-like;sul2-like	tet(B);tet(M)-like	dfrA12	No
SRR6117840	SAMN07719099	249404	PHE	4901409	76	169661	Europe	United Kingdom	Human	4,[5],12:i:-	ST-34	2016-04-15	1	0	0	0	1	0	0	0	0	0	aph(3'')-Ib;aph(6)-Id	blaTEM-1B											sul2	tet(B)		Yes
SRR6117841	SAMN07719094	253436	PHE	4933190	77	150063	Europe	United Kingdom	Human	4,[5],12:i:-	ST-34	2016-05-15	0	0	0	0	0	0	0	0	0	0	aph(6)-Id;aph(3'')-Ib	blaTEM-1B											sul2	tet(B)		Yes
SRR6117842	SAMN07719090	254644	PHE	5030388	79	129580	Europe	United Kingdom	Human	4,[5],12:i:-	ST-34	2016-05-15	0	0	0	0	0	0	0	0	0	0	aph(6)-Id;aph(3'')-Ib	blaTEM-1B											sul2	tet(B)		Yes
SRR6117843	SAMN07719087	248551	PHE	5029619	108	90492	Europe	United Kingdom	Food product	4,[5],12:i:-	ST-34	2016-04-15	0	0	0	0	0	0	0	0	0	0	aph(6)-Id;aph(3'')-Ib	blaTEM-1B											sul2	tet(B)		Yes
SRR6117853	SAMN07719096	251863	PHE	5169606	93	192106	Europe	United Kingdom	Human	4,[5],12:i:-	ST-34	2016-05-15	0	0	0	0	0	0	0	0	0	0	aadA2-like;aph(3')-Ia-like;aac(3)-IIa;aph(6)-Id									floR-like			sul1-like;sul2-like	tet(B);tet(M)-like	dfrA12	No
SRR6117854	SAMN07719089	249393	PHE	4987253	97	149630	Europe	United Kingdom	Human	4,[5],12:i:-	ST-34	2016-04-15	0	0	0	0	0	0	0	0	0	0	aph(3'')-Ib;aph(6)-Id	blaTEM-1B											sul2	tet(B)		Yes
SRR6117846	SAMN07719103	256138	PHE	4978486	86	112665	Europe	United Kingdom	Human	4,[5],12:i:-	ST-34	2016-05-15	0	0	0	0	0	0	0	0	0	0														tet(B)		No
SRR6117855	SAMN07719102	253439	PHE	4936873	68	171818	Europe	United Kingdom	Human	4,[5],12:i:-	ST-34	2016-05-15	0	0	0	0	0	0	0	0	0	0	aph(6)-Id;aph(3'')-Ib	blaTEM-1B											sul2			No
SRR3115209	SAMN04388325		CFSAN	5026606	45	282781	USA	AK	Livestock	4,[5],12:i:-	ST-34	2015-03-02	0	0	0	0	0	0	0	0	0	0	aph(6)-Id;aph(3'')-Ib	blaTEM-1B											sul2	tet(B)		Yes
SRR4434255	SAMN05928248		USDA-FSIS	4969140	46	282781	USA	AL	Food product	4,[5],12:i:-	ST-34	2015-07-01	0	0	0	0	0	0	0	0	0	0	aph(6)-Id;aph(3'')-Ib	blaTEM-1B											sul2	tet(B)		Yes
SRR5045027	SAMN06048871		USDA-FSIS	5118015	65	135128	USA	AL	Food product	4,[5],12:i:-	ST-34	2016-07-01	0	0	0	0	0	0	0	0	0	0														tet(B)		No
SRR2961914	SAMN04297187		USDA-FSIS	4953603	48	239267	USA	CA	Food product	4,[5],12:i:-	ST-34	2015-07-01	0	0	0	0	0	0	0	0	0	0														tet(B)		No
SRR3031869	SAMN04349959		USDA-FSIS	4932562	61	171862	USA	CA	Livestock	4,[5],12:i:-	ST-34	2015-07-01	0	0	0	0	0	0	0	0	1	0	aph(3'')-Ib;aph(6)-Id	blaTEM-1B											sul2	tet(B)		Yes
SRR3062674	SAMN04376236		USDA-FSIS	4953527	75	172817	USA	CA	Livestock	4,[5],12:i:-	ST-34	2015-07-01	0	0	0	0	0	0	0	0	0	0	aph(3'')-Ib;aph(6)-Id	blaTEM-1B											sul2	tet(B)		Yes
SRR3106222	SAMN04417760		USDA-FSIS	5068083	72	282781	USA	CA	Food product	4,[5],12:i:-	ST-34	2015-07-01	0	0	0	0	0	0	0	0	0	0	aph(3'')-Ib;aph(6)-Id	blaTEM-1B											sul2	tet(B)		Yes
SRR3295832	SAMN04577379		FDA	4953934	58	251337	USA	CA	Livestock	4,[5],12:i:-	ST-34	2014-07-01	0	0	0	0	0	0	0	0	0	0	aph(6)-Id;aph(3'')-Ib	blaTEM-1B											sul2	tet(B)		Yes
SRR3402071	SAMN04869635		USDA-FSIS	4963060	67	171861	USA	CA	Livestock	4,[5],12:i:-	ST-34	2016-07-01	0	0	0	0	0	0	0	0	0	0	aph(6)-Id;aph(3'')-Ib	blaTEM-1B											sul2	tet(B)		Yes
SRR3440536	SAMN04901720		USDA-FSIS	4985117	62	192151	USA	CA	Food product	4,[5],12:i:-	ST-34	2016-07-01	0	0	0	0	0	0	0	0	0	0	aph(6)-Id;aph(3'')-Ib	blaTEM-1B											sul2	tet(B)		Yes
SRR3726332	SAMN05301309		USDA-FSIS	4867513	66	193465	USA	CA	Food product	4,[5],12:i:-	ST-34	2016-07-01	0	0	0	0	0	0	0	0	0	0	aph(6)-Id;aph(3'')-Ib	blaTEM-1B											sul2	tet(B)		Yes
SRR4048901	SAMN05606870		USDA-FSIS	4922566	49	280032	USA	CA	Food product	4,[5],12:i:-	ST-34	2016-07-01	0	0	0	0	0	0	0	0	0	0														tet(B)		No
SRR4434212	SAMN05928242		USDA-FSIS	4945782	63	155261	USA	CA	Food product	4,[5],12:i:-	ST-34	2016-07-01	0	0	0	0	0	0	0	0	0	0														tet(B)		No
SRR4434213	SAMN05928243		USDA-FSIS	4968296	79	120925	USA	CA	Food product	4,[5],12:i:-	ST-34	2015-07-01	0	0	0	0	0	0	0	0	0	0	aph(6)-Id;aph(3'')-Ib	blaTEM-1B											sul2	tet(B)		Yes
SRR4434215	SAMN05928244		USDA-FSIS	4969049	66	171873	USA	CA	Food product	4,[5],12:i:-	ST-34	2015-07-01	0	0	0	0	0	0	0	0	0	0	aph(3'')-Ib;aph(6)-Id	blaTEM-1B											sul2	tet(B)		Yes
SRR4841761	SAMN05968677		USDA-FSIS	4965956	67	155323	USA	CA	Food product	4,[5],12:i:-	ST-34	2016-07-01	0	0	0	0	0	0	0	0	0	0	aph(6)-Id;aph(3'')-Ib	blaTEM-1B											sul2	tet(B)		Yes
SRR3295842	SAMN04577389		FDA	4983045	59	280032	USA	CO	Livestock	4,[5],12:i:-	ST-34	2014-07-01	0	0	0	0	0	0	0	0	0	0	aph(6)-Id;aph(3'')-Ib	blaTEM-1B									qnrB5-like		sul2	tet(B)		Yes
SRR4281399	SAMN05799401		USDA-FSIS	4952898	72	135128	USA	CO	Livestock	4,[5],12:i:-	ST-34	2016-07-01	0	0	0	0	0	0	0	0	0	0	aph(3'')-Ib;aph(6)-Id	blaTEM-1B											sul2	tet(B)		Yes
SRR4228277	SAMN05757197		USDA-FSIS	5004942	66	199854	USA	DE	Food product	4,[5],12:i:-	ST-34	2016-07-01	0	0	0	0	0	0	0	0	0	0	aph(6)-Id;aph(3'')-Ib	blaTEM-1B											sul2	tet(B)		Yes
SRR3981173	SAMN05461911		USDA-FSIS	5055494	79	171861	USA	GA	Livestock	4,[5],12:i:-	ST-34	2016-07-01	0	0	0	0	0	0	0	0	0	0	aph(3'')-Ib;aph(6)-Id	blaTEM-1B									qnrB19		sul2	tet(B)		Yes
SRR5019486	SAMN06015738		USDA-FSIS	4973480	65	193553	USA	GA	Food product	4,[5],12:i:-	ST-34	2016-07-01	0	0	0	0	0	0	0	0	0	0	aph(6)-Id;aph(3'')-Ib	blaTEM-1B									qnrB19		sul2	tet(B)		Yes
SRR3062411	SAMN04240732		CFSAN	4968778	57	259645	USA	IA	Livestock	4,[5],12:i:-	ST-34	2015-07-01	0	0	0	0	0	0	0	0	0	0	aph(6)-Id;aph(3'')-Ib	blaTEM-1B											sul2	tet(B)		Yes
SRR3110491	SAMN04388312		CFSAN	4959586	50	239264	USA	IA	Livestock	4,[5],12:i:-	ST-34	2015-01-13	0	0	0	0	0	0	0	0	0	0	aph(3'')-Ib;aph(6)-Id	blaTEM-1B											sul2	tet(B)		Yes
SRR3110492	SAMN04388313		CFSAN	4967490	47	239071	USA	IA	Livestock	4,[5],12:i:-	ST-34	2015-01-14	0	0	0	0	0	0	0	0	0	0											qnrB19			tet(B)		No
SRR3115208	SAMN04388324		CFSAN	4899009	56	251293	USA	IA	Livestock	4,[5],12:i:-	ST-34	2015-03-02	0	0	0	0	0	0	0	0	0	0	aph(6)-Id;aph(3'')-Ib	blaTEM-1B											sul2	tet(B)		Yes
SRR3115217	SAMN04388334		CFSAN	4993172	54	272046	USA	IA	Livestock	4,[5],12:i:-	ST-34	2015-05-15	0	0	0	1	0	0	0	0	0	0	aph(3'')-Ib;aph(6)-Id	blaTEM-1B									qnrB19-like		sul2	tet(B)		Yes
SRR3131114	SAMN04388315		CFSAN	5099637	105	104727	USA	IA	Livestock	4,[5],12:i:-	ST-34	2015-01-22	0	0	0	0	0	0	0	0	0	0	aph(3'')-Ib;aph(6)-Id;aac(3)-VIa-like;aph(3')-Ia-like	blaTEM-1B;blaCMY-2								floR-like			sul2;sul1	tet(A)-like		No
SRR3131115	SAMN04388337		CFSAN	5151651	71	194646	USA	IA	Livestock	4,[5],12:i:-	ST-34	2015-05-21	0	0	0	0	0	0	0	0	0	0	aadA2-like;aph(3')-Ia-like;aph(3')-Ia-like;aac(6')-IIc	blaSHV-12;blaTEM-1B					ere(A)-like			catA2-like	qnrB2		sul1;sul2	tet(B)		No
SRR3184152	SAMN04388343		CFSAN	5231498	57	280032	USA	IA	Livestock	4,[5],12:i:-	ST-34	2015-06-29	0	0	0	0	0	0	0	0	0	1	aph(6)-Id;aph(3')-Ia-like;aph(3')-Ia-like;rmtE;aac(3)-VIa-like;aph(3'')-Ib	blaTEM-1B											sul2;sul1	tet(C)-like;tet(M)-like;tet(B);tet(A)		Yes
SRR3475858	SAMN04942665		USDA-FSIS	4983036	63	171862	USA	IA	Food product	4,[5],12:i:-	ST-34	2016-07-01	0	0	0	0	0	0	0	0	0	0	aph(3'')-Ib;aph(6)-Id	blaTEM-1B											sul2	tet(B)		Yes
SRR3488740	SAMN04964186		USDA-FSIS	5182158	78	199854	USA	IA	Livestock	4,[5],12:i:-	ST-34	2016-07-01	0	0	0	0	0	0	0	0	0	0	aph(4)-Ia;aac(3)-IVa-like;aph(6)-Id;aph(3'')-Ib	blaTEM-1B											sul2	tet(B)		Yes
SRR4125012	SAMN05726935		USDA-FSIS	5032584	77	165001	USA	IA	Food product	4,[5],12:i:-	ST-34	2016-07-01	0	0	1	0	0	0	1	0	0	0														tet(B)		No
SRR3110482	SAMN04388303		CFSAN	5040275	64	177707	USA	IL	Livestock	4,[5],12:i:-	ST-34	2014-12-05	0	0	0	0	0	0	0	0	0	0	aph(6)-Id;aph(3'')-Ib	blaTEM-1B											sul2	tet(B)		Yes
SRR3110484	SAMN04388305		CFSAN	4966352	49	209956	USA	IL	Livestock	4,[5],12:i:-	ST-34	2014-12-12	0	0	0	0	0	0	0	0	0	0	aph(3'')-Ib;aph(6)-Id	blaTEM-1B											sul2	tet(B)		Yes
SRR3110486	SAMN04388307		CFSAN	4965453	56	236285	USA	IL	Livestock	4,[5],12:i:-	ST-34	2014-12-19	1	0	0	0	1	0	0	0	0	0	aph(3'')-Ib;aph(6)-Id	blaTEM-1B											sul2	tet(B)		Yes
SRR3110495	SAMN04388316		CFSAN	5057775	87	236489	USA	IL	Livestock	4,[5],12:i:-	ST-34	2015-01-20	0	0	0	0	0	0	0	0	0	0	aph(6)-Id;aph(3'')-Ib	blaTEM-1B											sul2	tet(B)		Yes
SRR3115219	SAMN04388335		CFSAN	4980648	59	236517	USA	IL	Livestock	4,[5],12:i:-	ST-34	2015-05-20	0	0	0	0	0	0	0	0	0	0	aph(3'')-Ib;aph(6)-Id	blaTEM-1B									qnrB5-like		sul2	tet(B)		Yes
SRR3131116	SAMN04388338		CFSAN	4964810	187	54601	USA	IL	Livestock	4,[5],12:i:-	ST-34	2015-05-13	0	1	0	0	0	1	0	0	0	0	aph(3'')-Ib;aph(6)-Id	blaTEM-1B											sul2	tet(B)		Yes
SRR3131118	SAMN04388340		CFSAN	4966809	78	184504	USA	IL	Livestock	4,[5],12:i:-	ST-34	2015-06-03	1	0	0	0	1	0	0	0	0	0	aph(6)-Id;aph(3'')-Ib	blaTEM-1B											sul2	tet(B)		Yes
SRR3131119	SAMN04388341		CFSAN	4966611	109	99006	USA	IL	Livestock	4,[5],12:i:-	ST-34	2015-06-03	0	0	0	0	0	0	0	0	0	0	aph(3'')-Ib;aph(6)-Id	blaTEM-1B											sul2	tet(B)		Yes
SRR3136820	SAMN04388346		CFSAN	4970510	54	217507	USA	IL	Livestock	4,[5],12:i:-	ST-34	2015-06-29	0	0	0	0	0	0	0	0	1	0	aph(6)-Id;aph(3'')-Ib	blaTEM-1B											sul2	tet(B)		Yes
SRR3284592	SAMN04575032		USDA-FSIS	4970186	73	129624	USA	IL	Livestock	4,[5],12:i:-	ST-34	2016-07-01	0	0	0	0	0	0	0	0	0	0	aph(6)-Id;aph(3'')-Ib	blaTEM-1B											sul2	tet(B)		Yes
SRR3295632	SAMN04577179		FDA	5084434	82	199559	USA	IL	Livestock	4,[5],12:i:-	ST-34	2014-07-01	0	0	0	1	0	0	0	1	1	0	aph(3'')-Ib;aph(6)-Id	blaCMY-2;blaTEM-1B											sul2	tet(B)		Yes
SRR3295767	SAMN04577314		FDA	4983208	65	224389	USA	IL	Livestock	4,[5],12:i:-	ST-34	2014-07-01	0	0	0	0	0	0	0	0	0	1														tet(B)		No
SRR3295884	SAMN04577431		FDA	5057398	49	239071	USA	IL	Livestock	4,[5],12:i:-	ST-34	2014-07-01	0	0	0	0	0	0	0	0	0	1														tet(B)		No
SRR3954065	SAMN05440587		USDA-FSIS	5008108	82	164412	USA	IL	Livestock	4,[5],12:i:-	ST-34	2016-07-01	0	0	1	0	0	0	1	0	0	0	aph(3'')-Ib;aph(6)-Id	blaTEM-1B											sul2	tet(B)		Yes
SRR4293049	SAMN05821160		USDA-FSIS	5014703	59	280032	USA	IL	Food product	4,[5],12:i:-	ST-34	2016-07-01	0	0	0	0	0	0	0	0	0	0	aph(6)-Id;aph(3'')-Ib	blaTEM-1B											sul2	tet(B)		Yes
SRR2989204	SAMN04331721		USDA-FSIS	4950433	69	171861	USA	IN	Livestock	4,[5],12:i:-	ST-34	2015-07-01	0	0	1	0	0	0	1	0	0	0	aph(6)-Id;aph(3'')-Ib	blaTEM-1B											sul2	tet(B)		Yes
SRR3184114	SAMN04507539		USDA-FSIS	5020607	74	171862	USA	IN	Livestock	4,[5],12:i:-	ST-34	2015-07-01	0	0	0	0	0	0	0	0	0	0	aac(3)-IId-like;aph(3'')-Ib;aph(6)-Id	blaTEM-1B											sul2	tet(B)		Yes
SRR3184350	SAMN04507527		USDA-FSIS	5009469	76	139137	USA	IN	Livestock	4,[5],12:i:-	ST-34	2016-07-01	0	0	0	0	0	0	0	0	0	0														tet(B)		No
SRR5044957	SAMN06048850		USDA-FSIS	4972237	73	171862	USA	IN	Livestock	4,[5],12:i:-	ST-34	2016-07-01	0	0	0	0	0	0	0	0	0	0	aph(3'')-Ib;aph(6)-Id	blaTEM-1B											sul2	tet(B)		Yes
SRR3110503	SAMN04388300		CFSAN	5155510	122	86167	USA	KS	Livestock	4,[5],12:i:-	ST-34	2014-11-06	1	0	0	0	1	0	0	0	1	0	aadA2;aph(3')-IIa-like;aph(6)-Ic;aph(3'')-Ib;aph(6)-Id	blaTEM-1B									qnrB19		sul1;sul2	tet(B)	dfrA12	Yes
SRR2227438	SAMN04025726		USDA-FSIS	4968211	45	280032	USA	KY	Livestock	4,[5],12:i:-	ST-34	2015-07-01	0	0	0	0	0	0	0	0	0	0	aph(6)-Id;aph(3'')-Ib	blaTEM-1B											sul2	tet(B)		Yes
SRR3284591	SAMN04575039		USDA-FSIS	4978669	77	144165	USA	KY	Livestock	4,[5],12:i:-	ST-34	2016-07-01	0	0	0	0	0	0	0	0	0	0	aph(6)-Id;aph(3'')-Ib	blaTEM-1B											sul2	tet(B)		Yes
SRR3322997	SAMN04600706		USDA-FSIS	5006551	72	183223	USA	KY	Livestock	4,[5],12:i:-	ST-34	2016-07-01	0	0	0	0	0	0	0	0	0	0	aph(6)-Id;aph(3'')-Ib	blaTEM-1B											sul2	tet(B)		Yes
SRR3533162	SAMN05001757		USDA	4944699	46	309590	USA	KY	Food product	4,[5],12:i:-	ST-34	2016-07-01	0	0	0	0	0	0	0	0	0	0																No
SRR3555081	SAMN05150603		USDA-FSIS	4921130	79	135053	USA	KY	Livestock	4,[5],12:i:-	ST-34	2016-07-01	0	0	0	0	0	0	0	0	0	0														tet(B)		No
SRR3710268	SAMN05274309		USDA-FSIS	4934401	50	260792	USA	KY	Food product	4,[5],12:i:-	ST-34	2016-07-01	0	1	0	0	0	1	0	0	0	0														tet(B)		No
SRR2407727	SAMN03988407		FDA	5312413	90	154113	USA	MD	Food product	4,[5],12:i:-	ST-34	2014-07-01	0	1	0	0	0	1	0	0	0	1	aph(3')-Ia-like;aph(3'')-Ib;aph(6)-Id	blaTEM-1B											sul2	tet(B)		Yes
SRR3383896	SAMN04856238		USDA	5113072	49	280032	USA	MD	Food product	4,[5],12:i:-	ST-34	2016-07-01	0	0	0	0	0	0	0	0	0	0	aph(6)-Id;aph(3')-Ia-like;aph(3'')-Ib	blaTEM-1B											sul2	tet(B)		Yes
SRR4280623	SAMN05771782		FDA	5105173	61	210859	USA	MD	Food product	4,[5],12:i:-	ST-34	2015-07-01	0	0	0	0	0	0	0	0	0	0	aph(6)-Id;aph(3'')-Ib	blaTEM-1B											sul2	tet(B)		Yes
SRR2989210	SAMN04331727		USDA	4963325	80	135128	USA	MI	Livestock	4,[5],12:i:-	ST-34	2015-07-01	0	0	0	0	0	0	0	0	0	0	aph(3'')-Ib;aph(6)-Id	blaTEM-1B											sul2	tet(B)		Yes
SRR3056916	SAMN04370490		USDA-FSIS	4943433	67	175048	USA	MI	Livestock	4,[5],12:i:-	ST-34	2015-07-01	0	0	0	0	0	0	0	0	0	0														tet(B)		No
SRR3115429	SAMN04437780		USDA-FSIS	4947454	81	131307	USA	MI	Livestock	4,[5],12:i:-	ST-34	2015-07-01	0	0	0	0	0	0	0	0	0	0														tet(B)		No
SRR3295713	SAMN04577260		FDA	4986389	76	178397	USA	MI	Livestock	4,[5],12:i:-	ST-34	2014-07-01	0	0	1	0	0	0	1	0	0	0														tet(B)		No
SRR3295938	SAMN04577485		FDA	4982470	63	271278	USA	MI	Livestock	4,[5],12:i:-	ST-34	2014-07-01	0	0	0	0	0	0	0	0	0	0	aph(3'')-Ib;aph(6)-Id	blaTEM-1B											sul2	tet(B)		Yes
SRR4218320	SAMN05757196		USDA-FSIS	5137311	76	171862	USA	MI	Food product	4,[5],12:i:-	ST-34	2016-07-01	0	0	0	0	0	0	0	0	0	0	aadA2;aph(3'')-Ib;aph(6)-Id	blaCMY-2;blaTEM-1B								floR-like			sul1;sul2	tet(A)-like	dfrA12	No
SRR4434209	SAMN05928237		USDA-FSIS	4970546	67	162400	USA	MI	Livestock	4,[5],12:i:-	ST-34	2015-07-01	1	0	0	0	1	0	0	0	0	0	aph(6)-Id;aph(3'')-Ib	blaTEM-1B											sul2	tet(B)		Yes
SRR2407626	SAMN03988306		FDA	5044401	67	239237	USA	MN	Food product	4,[5],12:i:-	ST-34	2014-07-01	0	0	0	0	0	0	0	0	0	0	aph(6)-Id;aph(3')-Ia-like;aph(3'')-Ib	blaTEM-1B											sul2	tet(B)		Yes
SRR2567080	SAMN03894278			5007768	66	236517	USA	MN	Food product	4,[5],12:i:-	ST-34	2013-07-01	1	0	1	0	1	0	1	0	0	1	aph(6)-Id;aph(3'')-Ib	blaTEM-1B											sul2	tet(B)		Yes
SRR2971405	SAMN04240655		CFSAN	5141469	75	168158	USA	MN	Other	4,[5],12:i:-	ST-34	2015-07-01	0	0	0	0	0	0	0	0	0	0	aph(3'')-Ib;aph(6)-Id	blaTEM-1B											sul2	tet(B)		Yes
SRR2971417	SAMN04240668		CFSAN	5377673	108	164960	USA	MN	Other	4,[5],12:i:-	ST-34	2015-07-01	0	0	0	0	0	0	0	0	0	0	aadA5;aadA2-like;aph(3')-Ia-like;aac(6')-IIc;aph(6)-Id	blaCMY-2;blaTEM-1B-like					ere(A)-like			floR-like			sul2-like;sul1	tet(B);tet(A)-like;tet(D)	dfrA18-like;dfrA1	No
SRR2976806	SAMN04240676		FDA	5044165	75	220021	USA	MN	Livestock	4,[5],12:i:-	ST-34	2015-07-01	1	0	0	0	1	0	0	0	0	0	aph(6)-Id;aph(3'')-Ib	blaTEM-1B											sul2	tet(B)		Yes
SRR3000033	SAMN04337195		USDA-FSIS	4973054	48	280032	USA	MN	Livestock	4,[5],12:i:-	ST-34	2015-07-01	0	0	0	0	0	0	0	0	0	0	aph(3'')-Ib;aph(6)-Id	blaTEM-1B											sul2	tet(B)		Yes
SRR3037422	SAMN04350625		CFSAN	4970406	45	282781	USA	MN	Food product	4,[5],12:i:-	ST-34	2013-08-15	0	0	1	0	0	0	1	0	0	1	aph(3'')-Ib;aph(6)-Id	blaTEM-1B											sul2	tet(B)		Yes
SRR3037427	SAMN04350626		CFSAN	4968600	47	280032	USA	MN	Food product	4,[5],12:i:-	ST-34	2013-08-15	1	0	1	1	1	0	1	1	0	0	aph(3'')-Ib;aph(6)-Id	blaTEM-1B											sul2	tet(B)		Yes
SRR3106224	SAMN04417758		USDA-FSIS	5161386	77	239071	USA	MN	Food product	4,[5],12:i:-	ST-34	2015-07-01	0	0	0	0	0	0	0	0	0	0	aph(6)-Id;aph(3')-Ia-like;aadA1-like;aac(3)-IId-like;aph(3'')-Ib	blaTEM-1B											sul2	tet(B);tet(A)		Yes
SRR3110483	SAMN04388304		CFSAN	5132924	71	173741	USA	MN	Livestock	4,[5],12:i:-	ST-34	2014-12-11	0	0	0	0	0	0	0	0	0	0	aph(4)-Ia;aac(3)-IVa-like;aph(3'')-Ib;aph(6)-Id;aadA2-like	blaTEM-1B											sul2;sul1	tet(B)		Yes
SRR3110490	SAMN04388311		CFSAN	4985310	55	222169	USA	MN	Livestock	4,[5],12:i:-	ST-34	2015-01-02	0	0	0	1	0	0	0	1	0	0											qnrB19			tet(B)		No
SRR3110504	SAMN04388299		CFSAN	5281852	96	144977	USA	MN	Livestock	4,[5],12:i:-	ST-34	2014-10-27	0	0	1	0	0	0	1	0	0	0	aadA2-like;aph(3')-Ia-like;aac(6')-IIc;strA;aph(6)-Id	blaTEM-1B					ere(A)-like			catA2-like	qnrB2		sul1;sul2-like	tet(B)	dfrA18-like	Yes
SRR3110505	SAMN04388298		CFSAN	4961859	88	144514	USA	MN	Livestock	4,[5],12:i:-	ST-34	2014-10-27	0	1	0	1	0	1	0	1	0	0	aph(6)-Id;aph(3'')-Ib	blaTEM-1B											sul2	tet(B)		Yes
SRR3110514	SAMN04388319		CFSAN	4979485	58	196942	USA	MN	Livestock	4,[5],12:i:-	ST-34	2015-02-06	0	0	1	0	0	0	0	0	0	0	aph(3'')-Ib;aph(6)-Id	blaTEM-1B											sul2	tet(B)		Yes
SRR3115204	SAMN04388322		CFSAN	5005009	48	280032	USA	MN	Livestock	4,[5],12:i:-	ST-34	2015-02-17	0	0	0	0	0	0	0	0	0	0	aph(6)-Id;aph(3'')-Ib	blaTEM-1B									qnrB19		sul2	tet(B)		Yes
SRR3115205	SAMN04388323		CFSAN	4995038	52	280032	USA	MN	Livestock	4,[5],12:i:-	ST-34	2015-02-19	0	0	0	1	0	0	0	1	0	0	aph(6)-Id;aph(3'')-Ib	blaTEM-1B											sul2	tet(B)		Yes
SRR3115212	SAMN04388328		CFSAN	4965799	68	179120	USA	MN	Livestock	4,[5],12:i:-	ST-34	2015-03-16	0	0	0	0	0	0	0	0	0	0	aph(6)-Id;aph(3'')-Ib	blaTEM-1B											sul2	tet(B)		Yes
SRR3115215	SAMN04388332		CFSAN	5076033	84	161630	USA	MN	Livestock	4,[5],12:i:-	ST-34	2015-04-30	0	0	1	0	0	0	1	0	0	0	aph(6)-Id;aph(3'')-Ib	blaTEM-1B											sul1-like;sul2	tet(B)		Yes
SRR3115216	SAMN04388333		CFSAN	5306312	72	244540	USA	MN	Livestock	4,[5],12:i:-	ST-34	2015-05-04	0	0	0	0	0	0	0	0	0	0	aph(6)-Id;aadA2-like;strA;aac(6')-IIc;aph(3')-Ia-like	blaTEM-1B;blaSHV-12					ere(A)-like				qnrB2		sul1;sul2	tet(D)	dfrA18-like	No
SRR3116195	SAMN04388331		CFSAN	5387899	90	280228	USA	MN	Livestock	4,[5],12:i:-	ST-34	2015-04-23	0	0	0	0	0	0	0	0	0	0	rmtE;aph(3')-Ia-like;aac(6')-IIc;aph(6)-Id	blaTEM-1B;blaSHV-12					ere(A)-like				qnrB19		sul2-like;sul1	tet(B);tet(M)-like;tet(A)	dfrA18-like	No
SRR3131120	SAMN04432835		MDH	5084560	117	107707	USA	MN	Livestock	4,[5],12:i:-	ST-34	2015-01-04	0	0	0	0	0	0	0	0	0	0	aph(3')-Ia-like;aadA2;aph(3'')-Ib;aph(6)-Id	blaTEM-1B;blaCMY-2								floR-like			sul2-like;sul1-like	tet(B);tet(M)-like;tet(A)-like	dfrA12	Yes
SRR3131121	SAMN04432836		MDH	5096486	55	259631	USA	MN	Livestock	4,[5],12:i:-	ST-34	2015-01-04	0	1	0	0	0	1	0	0	0	0	aph(3')-Ia-like;aadA2;aph(3'')-Ib;aph(6)-Id	blaTEM-1B;blaCMY-2								floR-like			sul2-like;sul1-like	tet(M)-like;tet(A)-like;tet(B)	dfrA12	Yes
SRR3136821	SAMN04388347		CFSAN	4962938	74	144610	USA	MN	Livestock	4,[5],12:i:-	ST-34	2014-11-18	0	1	0	0	0	1	0	0	1	0	aph(6)-Id;aph(3'')-Ib	blaTEM-1B											sul2	tet(B)		Yes
SRR3136822	SAMN04388348		CFSAN	5088915	42	282781	USA	MN	Livestock	4,[5],12:i:-	ST-34	2015-02-13	0	1	0	0	0	1	0	0	0	0		blaCMY-2												tet(B)		No
SRR3137144	SAMN04420760		MDH	4966496	49	280031	USA	MN	Human	4,[5],12:i:-	ST-34	2015-12-23	0	0	0	0	0	0	0	0	0	0	aph(3'')-Ib;aph(6)-Id	blaTEM-1B											sul2	tet(B)		Yes
SRR3137145	SAMN04420761		MDH	4965361	49	233089	USA	MN	Human	4,[5],12:i:-	ST-34	2015-12-23	0	0	0	0	0	0	0	0	0	0	aph(6)-Id;aph(3'')-Ib	blaTEM-1B											sul2	tet(B)		Yes
SRR3209794	SAMN04536994		USDA-FSIS	5077700	70	199726	USA	MN	Livestock	4,[5],12:i:-	ST-34	2016-07-01	0	0	0	0	0	0	0	0	0	0	aadA1-like;aac(3)-VIa-like;aph(6)-Id;aph(3'')-Ib	blaHERA-3-like;blaTEM-1B								floR-like			sul1;sul2	tet(B);tet(A)-like		Yes
SRR3295631	SAMN04577178		FDA	4985411	69	239237	USA	MN	Livestock	4,[5],12:i:-	ST-34	2014-07-01	1	0	1	0	1	0	1	0	0	0	aph(6)-Id;aph(3'')-Ib	blaTEM-1B											sul2	tet(B)		Yes
SRR3295705	SAMN04577252		FDA	4976710	52	282781	USA	MN	Livestock	4,[5],12:i:-	ST-34	2014-07-01	0	0	0	0	0	0	0	0	0	0	aph(6)-Id;aph(3'')-Ib	blaTEM-1B											sul2	tet(B)		Yes
SRR3771469	SAMN05366773		USDA-FSIS	4952517	49	214413	USA	MN	Food product	4,[5],12:i:-	ST-34	2016-07-01	0	0	0	0	0	0	0	0	0	0																No
SRR4044905	SAMN05596776		USDA-FSIS	4981270	62	282563	USA	MN	Livestock	4,[5],12:i:-	ST-34	2016-07-01	0	0	0	0	0	0	0	0	1	0	aph(3'')-Ib;aph(6)-Id	blaTEM-1B											sul2	tet(B)		Yes
SRR4345505	SAMN05781468		CFSAN	4970680	46	282781	USA	MN	Livestock	4,[5],12:i:-	ST-34	2016-04-12	0	0	0	0	0	0	0	0	0	0	aph(3'')-Ib;aph(6)-Id	blaTEM-1B											sul2	tet(B)		Yes
SRR4841839	SAMN05950841		MDH	4959156	44	282781	USA	MN	Human	4,[5],12:i:-	ST-34	2015-06-02	0	0	1	0	0	0	1	0	0	0	aph(6)-Id;aph(3'')-Ib	blaTEM-1B											sul2	tet(B)		Yes
SRR4841842	SAMN05936245		MDH	4988423	66	236489	USA	MN	Human	4,[5],12:i:-	ST-34	2014-07-15	0	1	1	1	0	1	1	1	1	0	aph(3'')-Ib;aph(6)-Id	blaTEM-1B											sul2	tet(B)		Yes
SRR4841846	SAMN05950852		MDH	4965682	45	280032	USA	MN	Human	4,[5],12:i:-	ST-34	2008-05-25	1	1	1	1	1	1	1	1	1	1	aph(3'')-Ib;aph(6)-Id	blaTEM-1B											sul2	tet(B)		Yes
SRR4841848	SAMN05950849		MDH	4993546	47	282781	USA	MN	Human	4,[5],12:i:-	ST-34	2015-04-06	1	0	0	0	1	0	0	0	0	0	aph(6)-Id;aph(3'')-Ib	blaTEM-1B											sul2	tet(B)		Yes
SRR4841880	SAMN05950850		MDH	4985184	51	280032	USA	MN	Human	4,[5],12:i:-	ST-34	2015-04-08	0	0	0	0	0	0	0	0	0	0	aph(3'')-Ib;aph(6)-Id	blaTEM-1B											sul2	tet(B)		Yes
SRR4841881	SAMN05950843		MDH	4960691	44	272046	USA	MN	Human	4,[5],12:i:-	ST-34	2015-10-03	0	0	0	1	0	0	0	1	0	0	aph(6)-Id;aph(3'')-Ib	blaTEM-1B											sul2	tet(B)		Yes
SRR4841901	SAMN05950851		MDH	4977660	50	278985	USA	MN	Human	4,[5],12:i:-	ST-34	2015-04-08	0	0	0	0	0	0	0	0	0	1	aph(6)-Id;aph(3'')-Ib	blaTEM-1B											sul2	tet(B)		Yes
SRR5000262	SAMN05781532		CFSAN	5290044	93	178758	USA	MN	Livestock	4,[5],12:i:-	ST-34	2016-05-23	0	0	0	0	0	0	0	0	0	0	aadA2-like;aph(3')-Ia-like;aac(6')-IIc;aph(6)-Id;aph(3')-Ia-like	blaTEM-1B					ere(A)-like				qnrB2;qnrB19		sul1;sul2	tet(B);tet(D)	dfrA18-like	No
SRR5016917	SAMN05991253		MDH	4977718	49	282781	USA	MN	Human	4,[5],12:i:-	ST-34	2016-09-04	0	0	0	0	0	0	0	0	0	0	aph(3'')-Ib;aph(6)-Id	blaTEM-1B											sul2	tet(B)		Yes
SRR5016922	SAMN05991258		MDH	4967568	37	308876	USA	MN	Human	4,[5],12:i:-	ST-34	2016-10-12	0	0	0	0	0	0	0	0	0	0	aph(3'')-Ib;aph(6)-Id	blaTEM-1B											sul2	tet(B)		Yes
SRR5016923	SAMN05991257		MDH	4968937	31	555356	USA	MN	Human	4,[5],12:i:-	ST-34	2016-10-07	0	0	0	0	0	0	0	0	0	0	aph(6)-Id;aph(3'')-Ib	blaTEM-1B											sul2	tet(B)		Yes
SRR5023244	SAMN05991252		MDH	4967425	30	383073	USA	MN	Human	4,[5],12:i:-	ST-34	2016-07-25	1	0	0	1	1	0	0	1	0	0	aph(6)-Id;aph(3'')-Ib	blaTEM-1B											sul2	tet(B)		Yes
SRR5188732	SAMN05936244		MDH	4972860	43	236257	USA	MN	Human	4,[5],12:i:-	ST-34	2014-04-30	0	0	0	0	0	0	0	0	0	1	aph(3'')-Ib;aph(6)-Id	blaTEM-1B											sul2	tet(B)		Yes
SRR5188733	SAMN05936246		MDH	5009912	64	224389	USA	MN	Human	4,[5],12:i:-	ST-34	2014-07-22	0	0	0	0	0	0	0	0	0	0	aph(6)-Id;aph(3'')-Ib	blaTEM-1B											sul2	tet(B)		Yes
SRR5579189	SAMN05936247		MDH	4973101	24	440094	USA	MN	Human	4,[5],12:i:-	ST-34	2014-09-16	0	0	0	0	0	0	0	0	1	0	aph(3'')-Ib;aph(6)-Id	blaTEM-1B											sul2	tet(B)		Yes
SRR4190238	SAMN05715967		EDLB-CDC	4970080	59	192548	USA	MN	Human	4,[5],12:i:-	ST-34	2015-10-15	0	0	1	0	0	0	1	0	0	0	aph(6)-Id;aph(3'')-Ib	blaTEM-1B											sul2	tet(B)		Yes
SRR4190239	SAMN05715962		EDLB-CDC	4964677	60	180606	USA	MN	Human	4,[5],12:i:-	ST-34	2015-12-15	0	0	0	0	0	0	0	0	0	0	aph(3'')-Ib;aph(6)-Id	blaTEM-1B											sul2	tet(B)		Yes
SRR4449988	SAMN05914650		EDLB-CDC	5009993	69	227807	USA	MN	Human	4,[5],12:i:-	ST-34	2013-04-15	0	1	1	1	0	1	1	1	0	0	aph(3'')-Ib;aph(6)-Id	blaTEM-1B											sul2	tet(B)		Yes
SRR4450032	SAMN05930748		EDLB-CDC	4967060	43	282781	USA	MN	Human	4,[5],12:i:-	ST-34	2013-04-15	0	0	0	0	0	0	0	1	1	1	aph(3'')-Ib;aph(6)-Id	blaTEM-1B											sul2	tet(B)		Yes
SRR4450037	SAMN05930763		EDLB-CDC	4968085	41	282781	USA	MN	Human	4,[5],12:i:-	ST-34	2013-07-15	0	1	1	0	0	1	1	0	0	1	aph(6)-Id;aph(3'')-Ib	blaTEM-1B											sul2	tet(B)		Yes
SRR4841831	SAMN05950853		EDLB-CDC	4986596	58	280032	USA	MN	Human	4,[5],12:i:-	ST-34	2009-12-15	1	1	1	1	1	1	1	1	1	1	aph(3'')-Ib;aph(6)-Id	blaTEM-1B											sul2	tet(B)		Yes
SRR4841833	SAMN05956412		EDLB-CDC	5006117	55	280032	USA	MN	Human	4,[5],12:i:-	ST-34	2010-09-15	1	1	1	1	1	1	1	1	1	1	aph(3'')-Ib;aph(6)-Id	blaTEM-1B											sul2	tet(B)		Yes
SRR4841884	SAMN05950846		EDLB-CDC	4958318	52	251296	USA	MN	Human	4,[5],12:i:-	ST-34	2015-04-15	0	0	0	0	0	0	0	0	0	0	aph(6)-Id;aph(3'')-Ib	blaTEM-1B											sul2	tet(B)		Yes
SRR5023252	SAMN06009993		EDLB-CDC	4967782	43	238810	USA	MN	Human	4,[5],12:i:-	ST-34	2016-10-15	0	0	0	0	0	0	0	0	0	0	aph(3'')-Ib;aph(6)-Id	blaTEM-1B											sul2	tet(B)		Yes
SRR5110596	SAMN06131928		EDLB-CDC	4971223	48	280032	USA	MN	Human	4,[5],12:i:-	ST-34	2016-11-15	0	0	0	0	0	0	0	0	0	0	aph(3'')-Ib;aph(6)-Id	blaTEM-1B											sul2	tet(B)		Yes
SRR5110597	SAMN06131924		EDLB-CDC	4979963	47	280032	USA	MN	Human	4,[5],12:i:-	ST-34	2016-11-15	0	0	0	0	0	0	1	0	0	0	aph(3'')-Ib;aph(6)-Id	blaTEM-1B											sul2	tet(B)		Yes
SRR5121572	SAMN06160127		EDLB-CDC	4993836	47	282781	USA	MN	Human	4,[5],12:i:-	ST-34	2016-11-15	0	0	0	0	0	0	0	0	0	0	aph(6)-Id;aph(3'')-Ib	blaTEM-1B											sul2	tet(B)		Yes
SRR5170153	SAMN06175044		EDLB-CDC	4975897	49	236517	USA	MN	Human	4,[5],12:i:-	ST-34	2016-12-15	0	0	0	0	0	0	0	0	0	0	aph(6)-Id;aph(3'')-Ib	blaTEM-1B											sul2	tet(B)		Yes
SRR5170507	SAMN06175047		EDLB-CDC	5007908	61	213771	USA	MN	Human	4,[5],12:i:-	ST-34	2016-12-15	0	0	0	0	0	0	0	0	0	0	aph(3'')-Ib;aph(6)-Id	blaTEM-1B											sul2	tet(B)		Yes
SRR5578902	SAMN05936241		EDLB-CDC	4971033	43	325454	USA	MN	Human	4,[5],12:i:-	ST-34	2013-08-15	0	0	0	0	0	0	0	0	0	0	aph(3'')-Ib;aph(6)-Id	blaTEM-1B											sul2	tet(B)		Yes
SRR5581646	SAMN05936240		EDLB-CDC	4994134	32	492730	USA	MN	Human	4,[5],12:i:-	ST-34	2013-08-15	1	1	0	0	1	1	0	0	1	1	aph(6)-Id;aph(3'')-Ib	blaTEM-1B											sul2	tet(B)		Yes
SRR3110489	SAMN04388317		CFSAN	5092988	50	184073	USA	MO	Livestock	4,[5],12:i:-	ST-34	2015-02-02	0	0	0	0	0	0	0	0	0	0		blaCMY-2												tet(B)		No
SRR4048282	SAMN05606865		USDA-FSIS	4961573	43	251284	USA	MO	Food product	4,[5],12:i:-	ST-34	2016-07-01	0	0	0	0	0	0	0	0	0	0	aph(6)-Id;aph(3'')-Ib	blaTEM-1B									qnrB19		sul2			No
SRR4195705	SAMN05750480		USDA-FSIS	5029631	62	192151	USA	MO	Food product	4,[5],12:i:-	ST-34	2016-07-01	0	0	0	0	0	0	0	0	0	0														tet(B)		No
SRR4345506	SAMN05781471		CFSAN	4971379	56	251283	USA	MO	Livestock	4,[5],12:i:-	ST-34	2016-04-12	0	0	0	0	0	0	0	0	0	0	aph(6)-Id;aph(3'')-Ib	blaTEM-1B											sul2	tet(B)		Yes
SRR5075655	SAMN06103563		USDA-FSIS	4968005	52	224868	USA	CA	Food product	4,[5],12:i:-	ST-34	2016-07-01	0	0	0	0	0	0	0	0	0	0	aph(3'')-Ib;aph(6)-Id	blaTEM-1B											sul2	tet(B)		Yes
SRR5075667	SAMN06103571		USDA-FSIS	4973587	62	155261	USA	CA	Food product	4,[5],12:i:-	ST-34	2016-07-01	0	0	0	0	0	0	0	0	0	0														tet(B)		No
SRR5088807	SAMN06124904		USDA-FSIS	4968274	45	238708	USA	CA	Food product	4,[5],12:i:-	ST-34	2016-07-01	0	0	0	0	0	0	0	0	0	0	aph(6)-Id;aph(3'')-Ib	blaTEM-1B											sul2	tet(B)		Yes
SRR5117430	SAMN06161200		USDA-FSIS	4958591	52	192315	USA	CA	Livestock	4,[5],12:i:-	ST-34	2016-07-01	0	0	0	0	0	0	0	0	1	0														tet(B)		No
SRR5167863	SAMN06210387		USDA-FSIS	4888120	65	171862	USA	CA	Food product	4,[5],12:i:-	ST-34	2016-07-01	0	0	0	0	0	0	0	0	0	0	aph(6)-Id;aph(3'')-Ib	blaTEM-1B											sul2	tet(B)		Yes
SRR5297980	SAMN06459945		USDA-FSIS	4937228	58	178728	USA	CA	Food product	4,[5],12:i:-	ST-34	2017-07-01	0	1	0	0	0	1	0	0	0	0	aph(6)-Id;aph(3'')-Ib	blaTEM-1B											sul2	tet(B)		Yes
SRR6051523	SAMN07665791		USDA-FSIS	4932551	74	149711	USA	CA	Livestock	4,[5],12:i:-	ST-34	2017-07-01	0	0	0	0	0	0	0	0	0	0	aph(3'')-Ib;aph(6)-Id	blaTEM-1B											sul2	tet(B)		Yes
SRR5075621	SAMN06103555		USDA-FSIS	5103873	55	224868	USA	FL	Food product	4,[5],12:i:-	ST-34	2016-07-01	0	0	0	0	0	0	0	0	0	0	aph(3')-Ia-like;aph(6)-Id;aph(3'')-Ib	blaTEM-1B											sul2	tet(B)		Yes
SRR5632662	SAMN07180157		USDA-FSIS	5080102	49	279038	USA	FL	Food product	4,[5],12:i:-	ST-34	2017-07-01	0	1	0	0	0	1	0	0	0	0														tet(B)		No
SRR6050904	SAMN07665770		USDA-FSIS	5120287	57	224289	USA	FL	Food product	4,[5],12:i:-	ST-34	2017-07-01	0	0	0	0	0	0	0	0	0	0	aph(3')-Ia-like;aph(6)-Id;aph(3'')-Ib	blaTEM-1B											sul2	tet(B)		Yes
SRR3110485	SAMN04388306		CFSAN	5105759	69	177595	USA	IA	Other	4,[5],12:i:-	ST-34	2014-12-18	1	0	0	0	1	0	0	0	0	0	aph(6)-Id;aph(3')-Ia-like;aph(3'')-Ib;aac(3)-VIa-like	blaCMY-2;blaTEM-1B								floR-like			sul2;sul1	tet(A)-like		No
SRR3136818	SAMN04388344		CFSAN	4924969	46	239264	USA	IA	Other	4,[5],12:i:-	ST-34	2015-06-26	0	0	0	0	0	0	0	0	0	0	aph(3'')-Ib;aph(6)-Id	blaTEM-1B											sul2	tet(B)		Yes
SRR5202353	SAMN06256089		USDA-FSIS	4934224	59	184406	USA	IA	Livestock	4,[5],12:i:-	ST-34	2016-07-01	0	0	0	0	0	0	0	0	0	0	aph(6)-Id;aph(3'')-Ib	blaTEM-1B											sul2	tet(B)		Yes
SRR5251584	SAMN06328529		USDA-FSIS	5046595	57	236389	USA	IA	Livestock	4,[5],12:i:-	ST-34	2016-07-01	0	0	0	0	0	0	0	0	1	0	aph(3'')-Ib;aph(6)-Id	blaTEM-1B											sul2	tet(B)		Yes
SRR5311427	SAMN06473413		USDA-FSIS	4987469	67	193554	USA	IA	Livestock	4,[5],12:i:-	ST-34	2016-07-01	0	0	0	0	0	0	0	0	0	0	aph(6)-Id;aph(3'')-Ib	blaTEM-1B											sul2	tet(B)		Yes
SRR5480977	SAMN06829536		USDA-FSIS	5108056	64	270233	USA	IA	Livestock	4,[5],12:i:-	ST-34	2017-07-01	0	0	0	0	0	0	0	0	0	0	aac(6')Ib-cr-like;aph(6)-Id;aph(3')-Ia-like;armA;aph(3'')-Ib	blaTEM-1B					msr(E);mph(E)-like				aac(6')-Ib-cr-like		sul2;sul1	tet(B)		Yes
SRR5498793	SAMN06882357		USDA-FSIS	4963355	67	164989	USA	IA	Food product	4,[5],12:i:-	ST-34	2017-07-01	0	0	0	0	0	0	0	0	1	0	aph(3'')-Ib;aph(6)-Id	blaTEM-1B											sul2	tet(B)		Yes
SRR5514422	SAMN06899424		USDA-FSIS	4998895	58	223700	USA	IA	Livestock	4,[5],12:i:-	ST-34	2017-07-01	1	0	0	0	1	0	0	0	0	0	aph(6)-Id;aph(3'')-Ib	blaTEM-1B											sul2	tet(B)		Yes
SRR5684062	SAMN07237715		USDA-FSIS	5176878	60	223576	USA	IA	Food product	4,[5],12:i:-	ST-34	2017-07-01	0	0	0	0	0	0	0	0	0	0	aac(3)-IIa;aph(3')-Ia	blaCTX-M-55;blaCMY-2									qnrB19			tet(B)		No
SRR6007332	SAMN07605911		USDA-FSIS	4968418	91	105609	USA	IA	Livestock	4,[5],12:i:-	ST-34	2017-07-01	0	0	0	0	0	0	0	0	0	0														tet(B)		No
SRR6042800	SAMN07656059		USDA-FSIS	4959253	50	238810	USA	IA	Livestock	4,[5],12:i:-	ST-34	2017-07-01	1	0	0	0	1	0	0	0	0	0														tet(B)		No
SRR5958609	SAMN07537138		USDA-FSIS	4992492	57	152284	USA	ID	Livestock	4,[5],12:i:-	ST-34	2017-07-01	0	0	0	0	0	0	0	0	0	0														tet(B)		No
SRR5583279	SAMN07151989		USDA-FSIS	4943250	52	304745	USA	IL	Food product	4,[5],12:i:-	ST-34	2017-07-01	0	0	0	0	0	0	0	0	0	1	aph(3')-Ia-like;aph(3'')-Ib;aph(6)-Id	blaTEM-1B											sul2	tet(B)		Yes
SRR5599672	SAMN07163907		USDA-FSIS	5046565	75	139599	USA	IL	Food product	4,[5],12:i:-	ST-34	2017-07-01	0	1	1	0	0	1	1	0	0	0	aph(6)-Id;aph(3'')-Ib	blaTEM-1B											sul2	tet(B)		Yes
SRR5705061	SAMN07250886		USDA-FSIS	5061757	62	171863	USA	IL	Livestock	4,[5],12:i:-	ST-34	2017-07-01	0	0	0	0	0	0	0	0	0	0	aph(3'')-Ib;aph(6)-Id;aadA1;aadA2-like	blaTEM-1B					mef(B)			cmlA1-like			sul2;sul3	tet(B)	dfrA12	Yes
SRR5910147	SAMN07460768		USDA-FSIS	4996882	53	236389	USA	IL	Food product	4,[5],12:i:-	ST-34	2017-07-01	0	0	0	0	0	0	0	0	1	1														tet(B)		No
SRR6042804	SAMN07656061		USDA-FSIS	5166199	72	279800	USA	IL	Livestock	4,[5],12:i:-	ST-34	2017-07-01	0	0	0	1	0	0	0	1	0	0	aph(6)-Id;aph(3')-Ia-like;aph(3'')-Ib	blaTEM-1B											sul2	tet(B)		Yes
SRR5140000	SAMN06198630		USDA-FSIS	5063456	79	139134	USA	IN	Livestock	4,[5],12:i:-	ST-34	2016-07-01	0	0	0	0	0	0	0	0	0	0		blaCMY-2					mph(E);msr(E)							tet(B)		No
SRR5196061	SAMN06251003		USDA-FSIS	5094509	75	152344	USA	IN	Food product	4,[5],12:i:-	ST-34	2016-07-01	0	0	0	0	0	0	0	0	0	0														tet(B)		No
SRR5576038	SAMN07141751		USDA-FSIS	4966699	62	163629	USA	IN	Food product	4,[5],12:i:-	ST-34	2017-07-01	0	0	0	0	0	0	0	0	0	0														tet(B)		No
SRR5444237	SAMN06710558		USDA-FSIS	4968277	49	222466	USA	KY	Food product	4,[5],12:i:-	ST-34	2017-07-01	0	0	0	0	0	0	0	0	0	0	aph(3'')-Ib;aph(6)-Id	blaTEM-1B											sul2	tet(B)		Yes
SRR5824268	SAMN07349481		USDA-FSIS	4995878	62	192151	USA	KY	Livestock	4,[5],12:i:-	ST-34	2017-07-01	0	0	0	0	0	0	0	0	0	0	aph(6)-Id;aph(3'')-Ib	blaTEM-1B											sul2	tet(B)		Yes
SRR5486104	SAMN06847243		USDA-FSIS	4991054	61	223887	USA	MA	Food product	4,[5],12:i:-	ST-34	2017-07-01	0	0	0	0	0	0	0	0	0	0	aph(6)-Id;aph(3'')-Ib	blaTEM-1B											sul2	tet(B)		Yes
SRR5576045	SAMN07141753		USDA-FSIS	4946678	62	201191	USA	MA	Food product	4,[5],12:i:-	ST-34	2017-07-01	0	0	0	0	0	0	0	0	0	1														tet(B)		No
SRR5620349	SAMN07173218		USDA-FSIS	5180858	94	135128	USA	MD	Food product	4,[5],12:i:-	ST-34	2017-07-01	0	0	0	0	0	0	0	0	0	0	aph(3'')-Ib;aph(6)-Id	blaCMY-2;blaTEM-1B											sul2	tet(B)		Yes
SRR3996791	SAMN05509065		USDA-FSIS	4948638	70	171863	USA	MI	Food product	4,[5],12:i:-	ST-34	2016-07-01	0	0	0	0	0	0	0	0	0	0														tet(B)		No
SRR4434211	SAMN05928238		USDA-FSIS	4967428	65	171862	USA	MI	Livestock	4,[5],12:i:-	ST-34	2015-07-01	0	0	1	0	0	0	1	0	0	0	aph(3'')-Ib;aph(6)-Id	blaTEM-1B											sul2	tet(B)		Yes
SRR5167730	SAMN06210366		USDA-FSIS	5010549	63	114077	USA	MI	Food product	4,[5],12:i:-	ST-34	2016-07-01	0	0	0	0	0	0	0	0	0	0	aph(3')-Ia-like;aph(6)-Id;aph(3'')-Ib	blaTEM-1B									qnrB19		sul2	tet(B)		Yes
SRR2058193	SAMN03761782		MDH	4972029	60	280032	USA	MN	Human	4,[5],12:i:-	ST-34	2014-03-09	1	0	0	1	1	0	0	1	0	0	aph(3'')-Ib;aph(6)-Id	blaTEM-1B											sul2	tet(B)		Yes
SRR2058194	SAMN03761783		MDH	4951086	59	272867	USA	MN	Human	4,[5],12:i:-	ST-34	2014-09-22	0	0	0	0	0	0	0	0	0	0	aph(3'')-Ib;aph(6)-Id	blaTEM-1B											sul2	tet(B)		Yes
SRR2058195	SAMN03761784		MDH	4975360	57	280032	USA	MN	Human	4,[5],12:i:-	ST-34	2014-12-10	0	0	0	1	0	0	0	1	0	0	aph(6)-Id;aph(3'')-Ib	blaTEM-1B											sul2	tet(B)		Yes
SRR2058196	SAMN03761785		MDH	5013177	66	239264	USA	MN	Human	4,[5],12:i:-	ST-34	2014-10-19	0	0	0	0	0	0	0	0	0	0	aph(6)-Id;aph(3'')-Ib	blaTEM-1B											sul2	tet(B)		Yes
SRR3110496	SAMN04388308		CFSAN	5008531	54	280032	USA	MN	Other	4,[5],12:i:-	ST-34	2014-12-30	0	0	0	0	0	0	0	0	0	0	aph(3'')-Ib;aph(6)-Id	blaTEM-1B									qnrB19		sul2	tet(B)		Yes
SRR3110516	SAMN04388318		CFSAN	5007496	48	280032	USA	MN	Other	4,[5],12:i:-	ST-34	2015-02-03	0	0	0	0	0	0	0	0	0	0	aph(3'')-Ib;aph(6)-Id	blaTEM-1B											sul2	tet(B)		Yes
SRR3136817	SAMN04388342		CFSAN	5289273	103	177992	USA	MN	Other	4,[5],12:i:-	ST-34	2015-06-12	0	0	0	0	0	0	0	0	1	0	aadA2-like;aph(3')-Ia-like;aacA4;aac(6')-IIc;aph(6)-Id	blaTEM-1B;blaSHV-12					ere(A)-like			floR-like;catA2-like	qnrB19;aac(6')-Ib-cr-like		sul2-like;sul1	tet(B);tet(D)	dfrA18-like	No
SRR5043951	SAMN06046075		USDA-FSIS	4996718	76	165447	USA	MN	Food product	4,[5],12:i:-	ST-34	2016-07-01	0	1	0	0	0	1	0	0	0	0	aph(6)-Id;aph(3'')-Ib	blaTEM-1B											sul2	tet(B)		Yes
SRR5106080	SAMN06140413		USDA-FSIS	5253147	79	199657	USA	MN	Food product	4,[5],12:i:-	ST-34	2016-07-01	0	0	0	0	0	0	0	0	0	0	aacA4;aph(3')-Ia-like;aac(6')-IIc;aph(6)-Id;strA	blaTEM-1B;blaSHV-12					ere(A)-like			catA2-like	aac(6')-Ib-cr-like		sul2-like;sul1	tet(B);tet(D)		Yes
SRR5345371	SAMN06602851		USDA-FSIS	5223010	68	148041	USA	MN	Food product	4,[5],12:i:-	ST-34	2017-07-01	0	0	0	0	0	0	0	0	0	0	aph(4)-Ia;aac(3)-IVa-like;aph(6)-Id;strA	blaCMY-2												tet(B)		No
SRR5380856	SAMN06113920		CFSAN	4971738	51	237866	USA	MN	Livestock	4,[5],12:i:-	ST-34	2016-06-28	0	0	0	0	0	0	0	0	0	0	aph(6)-Id;aph(3'')-Ib	blaTEM-1B											sul2	tet(B)		Yes
SRR5380859	SAMN06113921		CFSAN	5249011	67	237869	USA	MN	Livestock	4,[5],12:i:-	ST-34	2016-07-13	0	0	0	0	0	0	0	0	0	0	aph(4)-Ia;aph(3'')-Ib;aac(3)-IVa-like;aadA1-like;aph(3')-Ia-like;aph(6)-Id-like	blaTEM-1B;blaOXA-10;blaCTX-M-65					lnu(F)-like			cmlA1-like;floR-like	qnrS1	ARR-3-like	sul2	tet(A);tet(B)	dfrA14-like	Yes
SRR5380860	SAMN06113927		CFSAN	5015683	72	174926	USA	MN	Livestock	4,[5],12:i:-	ST-34	2016-07-11	0	0	0	0	0	0	0	0	0	0	aph(3'')-Ib;aph(6)-Id	blaTEM-1B											sul2	tet(B)		Yes
SRR5387536	SAMN06648087		CFSAN	5045019	55	251349	USA	MN	Livestock	4,[5],12:i:-	ST-34	2016-11-10	0	0	0	0	0	0	0	0	0	0	aac(3)-IIa;aph(6)-Id;aph(3')-Ia-like;aadA1-like;aph(3'')-Ib	blaTEM-1B;blaSCO-1								floR-like			sul2-like;sul1	tet(B);tet(A)-like		Yes
SRR5387540	SAMN06648127		CFSAN	5057693	54	272046	USA	MN	Livestock	4,[5],12:i:-	ST-34	2016-12-28	1	0	0	0	1	0	0	0	0	0	aph(3')-Ia;aph(3'')-Ib;aph(6)-Id	blaTEM-1B											sul2	tet(B)		Yes
SRR5576036	SAMN07141755		USDA-FSIS	4998426	44	282355	USA	MN	Food product	4,[5],12:i:-	ST-34	2017-07-01	0	0	0	0	0	0	0	0	0	0	aph(3'')-Ib;aph(6)-Id	blaTEM-1B											sul2	tet(B)		Yes
SRR6010281	SAMN07608142		USDA-FSIS	5242968	96	128739	USA	MN	Livestock	4,[5],12:i:-	ST-34	2017-07-01	0	0	0	1	0	0	0	1	1	0	aph(3')-Ia-like;aph(3'')-Ib;aac(6')-IIc;aph(6)-Id	blaTEM-1B					ere(A)-like			catA2-like			sul2-like;sul1	tet(B)		Yes
SRR3110481	SAMN04388310		CFSAN	5226357	83	224389	USA	MO	Other	4,[5],12:i:-	ST-34	2015-01-05	0	0	0	0	0	0	0	0	0	0	aph(6)-Id;aac(6')-IIc;aph(3')-Ia;aadA1;aadA2-like;aph(3'')-Ib	blaTEM-1B					mef(B);ere(A)-like			floR-like;catA1-like;cmlA1-like			sul2-like;sul3;sul1	tet(B)		Yes
SRR5684076	SAMN07237722		USDA-FSIS	4995641	67	238713	USA	MO	Livestock	4,[5],12:i:-	ST-34	2017-07-01	0	0	0	0	0	0	0	0	0	1											qnrB19			tet(B)		No
SRR5762164	SAMN07283944		USDA-FSIS	5074916	56	239137	USA	MO	Livestock	4,[5],12:i:-	ST-34	2017-07-01	0	0	0	0	0	0	0	0	0	0	aph(3'')-Ib;aph(6)-Id	blaTEM-1B											sul2			No
SRR5882002	SAMN07424772		USDA-FSIS	5041404	59	236157	USA	MO	Food product	4,[5],12:i:-	ST-34	2017-07-01	0	0	0	0	0	0	0	0	0	0	aph(3'')-Ib;aph(6)-Id	blaTEM-1B											sul2	tet(B)		Yes
SRR6006967	SAMN07605941		USDA-FSIS	4994904	55	204442	USA	MO	Livestock	4,[5],12:i:-	ST-34	2017-07-01	0	1	0	0	0	1	0	0	0	0														tet(B)		No
SRR1503237	SAMN02867569		EDLB-CDC	4966337	54	226107	USA	NA	Human	4,[5],12:i:-	ST-34	2010-10-15	0	0	0	0	1	1	1	1	1	1	aph(3'')-Ib;aph(6)-Id	blaTEM-1B											sul2	tet(B)		Yes
SRR1503245	SAMN02867576		EDLB-CDC	4961497	60	223017	USA	NA	Human	4,[5],12:i:-	ST-34	2013-04-15	0	1	0	1	0	1	0	1	0	0	aph(6)-Id;aph(3'')-Ib	blaTEM-1B											sul2	tet(B)		Yes
SRR1503247	SAMN02867578		EDLB-CDC	4968247	48	223701	USA	NA	Human	4,[5],12:i:-	ST-34	2013-11-15	0	1	0	1	0	1	0	1	0	0	aph(6)-Id;aph(3'')-Ib	blaTEM-1B											sul2	tet(B)		Yes
SRR1616750	SAMN03098827		EDLB-CDC	4959609	62	199854	USA	NA	Human	4,[5],12:i:-	ST-34	2013-04-15	1	0	1	1	1	0	0	1	1	1	aph(6)-Id;aph(3'')-Ib	blaTEM-1B											sul2	tet(B)		Yes
SRR1822482	SAMN03378118		EDLB-CDC	4979960	65	234365	USA	NA	Human	4,[5],12:i:-	ST-34	2014-12-15	1	0	0	0	1	0	0	0	0	0														tet(B)		No
SRR1915429	SAMN03394892		CDC	5107887	65	280032	USA	NA	Human	4,[5],12:i:-	ST-34	2014-04-15	1	0	0	0	1	0	0	0	0	0	aph(3'')-Ib;aph(6)-Id	blaTEM-1B											sul2	tet(B)		Yes
SRR1915431	SAMN03394870		EDLB-CDC	4994834	62	280025	USA	NA	Human	4,[5],12:i:-	ST-34	2014-04-15	0	1	0	0	0	1	0	0	0	0	aph(3'')-Ib;aph(6)-Id	blaTEM-1B											sul2	tet(B)		Yes
SRR1915432	SAMN03394871		EDLB-CDC	5032809	64	280032	USA	NA	Human	4,[5],12:i:-	ST-34	2014-07-15	1	0	0	0	1	0	0	0	0	0	aph(3'')-Ib;aph(6)-Id	blaTEM-1B											sul2	tet(B)		Yes
SRR1915433	SAMN03394872		EDLB-CDC	5027527	65	279041	USA	NA	Human	4,[5],12:i:-	ST-34	2014-09-15	0	1	0	0	0	1	0	0	0	0	aph(6)-Id;aph(3'')-Ib	blaTEM-1B											sul2	tet(B)		Yes
SRR1915434	SAMN03394873		EDLB-CDC	5023388	67	239264	USA	NA	Human	4,[5],12:i:-	ST-34	2015-01-15	0	0	0	0	0	0	0	0	0	1	aph(3'')-Ib;aph(6)-Id	blaTEM-1B											sul2	tet(B)		Yes
SRR1931735	SAMN03447165		EDLB-CDC	5046951	56	281466	USA	NA	Human	4,[5],12:i:-	ST-34	2015-02-15	0	0	0	0	0	0	0	0	0	0	aph(3'')-Ib;aph(6)-Id	blaTEM-1B											sul2	tet(B)		Yes
SRR1931738	SAMN03447168		EDLB-CDC	5041341	64	239264	USA	NA	Human	4,[5],12:i:-	ST-34	2013-12-15	0	1	1	1	0	1	1	1	1	0	aph(3'')-Ib;aph(6)-Id	blaTEM-1B											sul2	tet(B)		Yes
SRR1931740	SAMN03447170		CDC	5033304	62	280032	USA	NA	Human	4,[5],12:i:-	ST-34	2014-04-15	0	0	0	0	1	0	0	0	0	0	aph(3'')-Ib;aph(6)-Id	blaTEM-1B											sul2	tet(B)		Yes
SRR2015055	SAMN03567168		EDLB-CDC	4996827	46	280032	USA	NA	Human	4,[5],12:i:-	ST-34	2013-03-15	0	0	0	1	0	0	0	1	0	0	aph(3'')-Ib;aph(6)-Id	blaTEM-1B											sul2	tet(B)		Yes
SRR2015056	SAMN03567169		EDLB-CDC	5059156	50	280032	USA	NA	Human	4,[5],12:i:-	ST-34	2013-09-15	0	0	0	0	0	0	0	0	1	1	aph(3'')-Ib;aph(6)-Id	blaTEM-1B											sul2	tet(B)		Yes
SRR2015057	SAMN03567170		EDLB-CDC	5000967	49	239071	USA	NA	Human	4,[5],12:i:-	ST-34	2013-12-15	0	0	1	0	0	0	1	0	1	0	aph(3'')-Ib;aph(6)-Id	blaTEM-1B											sul2	tet(B)		Yes
SRR2015058	SAMN03579616		EDLB-CDC	4998236	53	280025	USA	NA	Human	4,[5],12:i:-	ST-34	2014-02-15	0	0	0	0	0	0	0	0	0	0	aph(3'')-Ib;aph(6)-Id	blaTEM-1B											sul2	tet(B)		Yes
SRR2015059	SAMN03567171		EDLB-CDC	4998029	56	239071	USA	NA	Human	4,[5],12:i:-	ST-34	2014-02-15	0	0	0	1	0	0	0	1	1	1	aph(3'')-Ib;aph(6)-Id	blaTEM-1B											sul2	tet(B)		Yes
SRR2058197	SAMN03761786		MDH	4969593	62	239264	USA	NA	Human	4,[5],12:i:-	ST-34	2014-10-26	0	1	0	0	0	0	0	0	0	0	aph(3'')-Ib;aph(6)-Id	blaTEM-1B											sul2	tet(B)		Yes
SRR2058198	SAMN03758657		EDLB-CDC	4939891	52	280032	USA	NA	Human	4,[5],12:i:-	ST-34	2014-10-15	0	0	0	0	0	0	0	0	0	0	aph(3'')-Ib;aph(6)-Id	blaTEM-1B											sul2	tet(B)		Yes
SRR2058199	SAMN03758658		EDLB-CDC	4940986	60	280032	USA	NA	Human	4,[5],12:i:-	ST-34	2014-10-15	0	0	0	0	0	0	0	0	0	0	aph(6)-Id;aph(3'')-Ib	blaTEM-1B											sul2	tet(B)		Yes
SRR2058200	SAMN03758659		EDLB-CDC	4938904	50	280032	USA	NA	Human	4,[5],12:i:-	ST-34	2014-10-15	0	0	0	0	0	0	0	0	0	0	aph(3'')-Ib;aph(6)-Id	blaTEM-1B											sul2	tet(B)		Yes
SRR2058201	SAMN03758660		EDLB-CDC	4941700	56	280032	USA	NA	Human	4,[5],12:i:-	ST-34	2014-10-15	0	0	0	0	0	0	0	0	0	1	aph(3'')-Ib;aph(6)-Id	blaTEM-1B											sul2	tet(B)		Yes
SRR2058202	SAMN03758661		EDLB-CDC	4939954	54	280032	USA	NA	Human	4,[5],12:i:-	ST-34	2014-10-15	0	1	0	0	0	1	0	0	0	0	aph(3'')-Ib;aph(6)-Id	blaTEM-1B											sul2	tet(B)		Yes
SRR2058209	SAMN03758668		EDLB-CDC	5261643	74	236489	USA	NA	Human	4,[5],12:i:-	ST-34	2015-05-15	0	0	0	0	0	0	0	0	0	0	aadA2-like;aacA4;aph(3')-Ia-like;aac(6')-IIc;aph(6)-Id	blaSHV-12;blaTEM-1B					ere(A)-like			catA2-like	aac(6')-Ib-cr-like;qnrB2		sul1;sul2-like	tet(B);tet(D)	dfrA18-like	No
SRR2058210	SAMN03758662		EDLB-CDC	5258228	72	280032	USA	NA	Human	4,[5],12:i:-	ST-34	2015-05-15	0	0	0	0	0	0	0	0	0	1	aadA2-like;aac(6')-IIc;aph(3')-Ia-like;aacA4;aph(6)-Id	blaTEM-1B;blaSHV-12					ere(A)-like			catA2-like	aac(6')-Ib-cr-like		sul1;sul2	tet(B);tet(D)	dfrA18-like	No
SRR2058211	SAMN03758670		EDLB-CDC	5260838	64	280032	USA	NA	Human	4,[5],12:i:-	ST-34	2015-05-15	0	0	0	0	0	0	0	0	0	0	aadA2-like;aac(6')-IIc;aph(3')-Ia-like;aacA4;aph(6)-Id	blaTEM-1B;blaSHV-12					ere(A)-like			catA2-like	aac(6')-Ib-cr-like;qnrB2		sul1;sul2-like	tet(D);tet(B)	dfrA18-like	No
SRR2058212	SAMN03758664		EDLB-CDC	5267204	99	271408	USA	NA	Human	4,[5],12:i:-	ST-34	2015-05-15	1	0	0	0	1	0	0	0	0	0	aadA2-like;aacA4;aph(3')-Ia-like;aac(6')-IIc;aph(6)-Id	blaSHV-12;blaTEM-1B					ere(A)-like			catA2-like	aac(6')-Ib-cr-like;qnrB2		sul2-like;sul1	tet(B);tet(D)	dfrA18-like	No
SRR2058213	SAMN03758663		EDLB-CDC	5262234	77	280032	USA	NA	Human	4,[5],12:i:-	ST-34	2015-05-15	0	0	0	0	0	0	0	0	0	0	aadA2-like;aacA4;aph(3')-Ia-like;aac(6')-IIc;aph(6)-Id	blaTEM-1B;blaSHV-12					ere(A)-like			catA2-like	aac(6')-Ib-cr-like;qnrB2		sul1;sul2-like	tet(B);tet(D)	dfrA18-like	No
SRR2058214	SAMN03758666		EDLB-CDC	5256955	76	236489	USA	NA	Human	4,[5],12:i:-	ST-34	2015-05-15	0	0	0	0	0	0	0	0	0	0	aadA2-like;aac(6')-IIc;aph(3')-Ia-like;aph(6)-Id;aacA4	blaSHV-12;blaTEM-1B					ere(A)-like			catA2-like	aac(6')-Ib-cr-like		sul2-like;sul1	tet(B);tet(D)	dfrA18-like	No
SRR2058215	SAMN03758667		EDLB-CDC	5259878	66	280032	USA	NA	Human	4,[5],12:i:-	ST-34	2015-05-15	0	0	0	0	0	0	0	0	0	0	aadA2-like;aac(6')-IIc;aph(3')-Ia-like;aacA4;aph(6)-Id	blaSHV-12;blaTEM-1B					ere(A)-like			catA2-like	aac(6')-Ib-cr-like;qnrB2		sul1;sul2	tet(B);tet(D)	dfrA18-like	No
SRR2058216	SAMN03758671		EDLB-CDC	5260563	69	280032	USA	NA	Food product	4,[5],12:i:-	ST-34	2015-05-15	0	0	1	0	0	0	1	0	0	0	aadA2-like;aacA4;aph(3')-Ia-like;aac(6')-IIc;aph(6)-Id	blaSHV-12;blaTEM-1B					ere(A)-like			catA2-like	aac(6')-Ib-cr-like;qnrB2		sul1;sul2-like	tet(B);tet(D)	dfrA18-like	No
SRR2058217	SAMN03758665		EDLB-CDC	5261434	68	280032	USA	NA	Human	4,[5],12:i:-	ST-34	2015-05-15	0	0	0	0	0	0	0	0	0	0	aadA2-like;aac(6')-IIc;aacA4;aph(3')-Ia-like;aph(6)-Id	blaSHV-12;blaTEM-1B					ere(A)-like			catA2-like	qnrB2;aac(6')-Ib-cr-like		sul1;sul2	tet(B);tet(D)	dfrA18-like	No
SRR2058218	SAMN03758669		EDLB-CDC	5261411	72	280032	USA	NA	Human	4,[5],12:i:-	ST-34	2015-05-15	0	0	0	0	0	0	0	0	0	0	aadA2-like;aac(6')-IIc;aacA4;aph(3')-Ia-like;aph(6)-Id	blaTEM-1B;blaSHV-12					ere(A)-like			catA2-like	qnrB2;aac(6')-Ib-cr-like		sul1;sul2-like	tet(B);tet(D)	dfrA18-like	No
SRR2087755	SAMN03801625		EDLB-CDC	5109031	70	238808	USA	NA	Human	4,[5],12:i:-	ST-34	2015-04-15	0	0	0	0	0	0	0	0	0	0	aph(6)-Id;aph(3')-Ia-like;aph(3'')-Ib;aadA2	blaCMY-2;blaTEM-1B								floR-like			sul2-like;sul1-like	tet(B);tet(M)-like;tet(A)-like	dfrA12	Yes
SRR2192136	SAMN03997173		EDLB-CDC	5269704	85	239264	USA	NA	Human	4,[5],12:i:-	ST-34	2015-05-15	1	0	0	0	1	0	0	0	0	0	aadA2-like;aacA4;aph(3')-Ia-like;aac(6')-IIc;aph(6)-Id	blaTEM-1B;blaSHV-12					ere(A)-like			catA2-like	aac(6')-Ib-cr-like;qnrB2		sul1;sul2-like	tet(B);tet(D)	dfrA18-like	No
SRR2192236	SAMN03997174		EDLB-CDC	5263582	97	239237	USA	NA	Food product	4,[5],12:i:-	ST-34	2015-05-15	0	0	0	0	0	0	0	0	0	0	aadA2-like;aacA4;aph(3')-Ia-like;aac(6')-IIc;aph(6)-Id	blaTEM-1B;blaSHV-12					ere(A)-like			catA2-like	aac(6')-Ib-cr-like;qnrB2		sul1;sul2-like	tet(B);tet(D)	dfrA18-like	No
SRR2243429	SAMN04027657		EDLB-CDC	4993699	63	164155	USA	NA	Human	4,[5],12:i:-	ST-34	2015-05-15	0	0	0	0	0	0	0	0	0	0	aph(6)-Id;aph(3'')-Ib	blaTEM-1B											sul2	tet(B)		Yes
SRR2243431	SAMN04027658		EDLB-CDC	4939433	58	223576	USA	NA	Human	4,[5],12:i:-	ST-34	2015-06-15	0	0	0	0	0	0	0	0	0	0	aph(6)-Id;aph(3'')-Ib	blaTEM-1B											sul2	tet(B)		Yes
SRR2243437	SAMN04027660		EDLB-CDC	4932384	82	98293	USA	NA	Human	4,[5],12:i:-	ST-34	2015-06-15	0	1	1	0	0	1	1	0	0	0	aph(3'')-Ib;aph(6)-Id	blaTEM-1B											sul2	tet(B)		Yes
SRR2544742	SAMN04116615		EDLB-CDC	5195569	67	280032	USA	NA	Human	4,[5],12:i:-	ST-34	2015-03-15	0	0	0	0	0	0	0	0	0	0	aph(6)-Id;aph(3')-Ia-like;aph(3'')-Ib	blaTEM-1C;blaCMY-2											sul2	tet(B)		No
SRR2577299	SAMN02867568		EDLB-CDC	4977662	65	150078	USA	NA	Human	4,[5],12:i:-	ST-34	2010-10-15	1	1	1	1	1	1	1	1	1	1	aph(3'')-Ib;aph(6)-Id	blaTEM-1B											sul2	tet(B)		Yes
SRR2577640	SAMN03840729		EDLB-CDC	4972663	68	193465	USA	NA	Human	4,[5],12:i:-	ST-34	2014-06-15	0	0	1	0	0	0	1	0	0	0	aph(3'')-Ib;aph(6)-Id	blaTEM-1B											sul2	tet(B)		Yes
SRR2577641	SAMN03840730		EDLB-CDC	4967672	103	96592	USA	NA	Human	4,[5],12:i:-	ST-34	2014-06-15	0	1	0	0	0	1	0	0	0	0	aph(3'')-Ib;aph(6)-Id	blaTEM-1B											sul2	tet(B)		Yes
SRR2577642	SAMN03857181		EDLB-CDC	5066497	58	280032	USA	NA	Human	4,[5],12:i:-	ST-34	2014-06-15	0	0	0	0	0	0	0	0	1	0	aph(6)-Id;aph(3'')-Ib	blaTEM-1B											sul2	tet(B)		Yes
SRR2578269	SAMN03785530		EDLB-CDC	4972204	34	555356	USA	NA	Human	4,[5],12:i:-	ST-34	2015-03-15	0	0	0	0	0	0	0	0	0	1	aph(3'')-Ib;aph(6)-Id	blaTEM-1B											sul2	tet(B)		Yes
SRR2578273	SAMN03785531		EDLB-CDC	5099993	49	440732	USA	NA	Human	4,[5],12:i:-	ST-34	2015-04-15	0	0	0	0	0	0	0	0	0	0	aadA2;aph(3')-Ia-like;aph(3'')-Ib;aph(6)-Id	blaCMY-2;blaTEM-1B								floR-like			sul2;sul1-like	tet(M)-like;tet(A)-like;tet(B)	dfrA12	Yes
SRR2914053	SAMN04209204		EDLB-CDC	5004585	74	253647	USA	NA	Human	4,[5],12:i:-	ST-34	2015-07-15	0	0	0	0	0	0	0	0	0	0	aph(3'')-Ib;aph(6)-Id	blaTEM-1B											sul2	tet(B)		Yes
SRR2914054	SAMN04209205		EDLB-CDC	5006274	77	203045	USA	NA	Human	4,[5],12:i:-	ST-34	2015-07-15	0	0	0	0	0	0	0	0	0	0	aph(3'')-Ib;aph(6)-Id	blaTEM-1B											sul2	tet(B)		Yes
SRR2914055	SAMN04209206		EDLB-CDC	5004580	75	183323	USA	NA	Human	4,[5],12:i:-	ST-34	2015-07-15	0	0	0	0	0	0	0	0	0	0	aph(6)-Id;aph(3'')-Ib	blaTEM-1B											sul2	tet(B)		Yes
SRR2914057	SAMN04209208		EDLB-CDC	5004211	62	239264	USA	NA	Human	4,[5],12:i:-	ST-34	2015-07-15	0	0	0	0	0	0	0	0	0	0	aph(6)-Id;aph(3'')-Ib	blaTEM-1B											sul2	tet(B)		Yes
SRR2914061	SAMN04209209		EDLB-CDC	5011765	86	165019	USA	NA	Human	4,[5],12:i:-	ST-34	2015-08-15	0	0	0	0	0	0	0	0	0	0	aph(3'')-Ib;aph(6)-Id	blaTEM-1B											sul2	tet(B)		Yes
SRR2914062	SAMN04209210		EDLB-CDC	5011085	71	236489	USA	NA	Human	4,[5],12:i:-	ST-34	2015-08-15	0	0	0	0	0	0	0	0	0	0	aph(3'')-Ib;aph(6)-Id	blaTEM-1B											sul2	tet(B)		Yes
SRR2914064	SAMN04209211		EDLB-CDC	5006798	69	239264	USA	NA	Human	4,[5],12:i:-	ST-34	2015-08-15	0	0	0	0	0	0	0	0	0	0	aph(3'')-Ib;aph(6)-Id	blaTEM-1B											sul2	tet(B)		Yes
SRR2914067	SAMN04209212		EDLB-CDC	5005870	73	224389	USA	NA	Human	4,[5],12:i:-	ST-34	2015-08-15	0	0	0	0	0	0	0	0	0	0	aph(6)-Id;aph(3'')-Ib	blaTEM-1B											sul2	tet(B)		Yes
SRR2914070	SAMN04209213		EDLB-CDC	4972278	68	253184	USA	NA	Human	4,[5],12:i:-	ST-34	2015-09-15	0	0	0	0	0	0	0	0	0	0	aph(3'')-Ib;aph(6)-Id	blaTEM-1B											sul2	tet(B)		Yes
SRR2914071	SAMN04209214		EDLB-CDC	4966989	85	161611	USA	NA	Human	4,[5],12:i:-	ST-34	2015-09-15	0	0	0	1	0	0	0	1	0	0	aph(3'')-Ib;aph(6)-Id	blaTEM-1B											sul2	tet(B)		Yes
SRR2969505	SAMN04308850		EDLB-CDC	5291447	92	280032	USA	NA	Human	4,[5],12:i:-	ST-34	2014-09-15	0	0	0	1	0	0	0	1	0	0	aadA2-like;aph(3')-Ia-like;aac(6')-IIc;aacA4;aph(6)-Id	blaTEM-1B;blaSHV-12					ere(A)-like			floR-like;catA2-like	qnrB19;qnrB2;aac(6')-Ib-cr-like		sul2-like;sul1	tet(B);tet(D)	dfrA18-like	No
SRR2976014	SAMN04159722		EDLB-CDC	5003247	74	238499	USA	NA	Human	4,[5],12:i:-	ST-34	2015-09-15	0	0	0	0	0	0	0	0	0	0	aph(6)-Id;aph(3'')-Ib	blaTEM-1B									qnrB19		sul2	tet(B)		Yes
SRR3048036	SAMN04351449		EDLB-CDC	4969728	77	110524	USA	NA	Human	4,[5],12:i:-	ST-34	2015-11-15	0	0	0	0	0	0	0	0	0	0	aph(6)-Id;aph(3'')-Ib	blaTEM-1B											sul2	tet(B)		Yes
SRR3095249	SAMN04365185		EDLB-CDC	4986899	67	275594	USA	NA	Human	4,[5],12:i:-	ST-34	2015-11-15	0	0	0	0	0	0	0	0	0	0																No
SRR3095250	SAMN04365186		EDLB-CDC	4945296	51	204095	USA	NA	Human	4,[5],12:i:-	ST-34	2015-11-15	0	0	0	0	0	0	0	0	0	0																No
SRR3095251	SAMN04383829		EDLB-CDC	5042067	58	201722	USA	NA	Human	4,[5],12:i:-	ST-34	2015-12-15	0	0	0	0	0	0	0	0	0	0																No
SRR3095252	SAMN04383830		EDLB-CDC	4949943	59	172173	USA	NA	Human	4,[5],12:i:-	ST-34	2015-12-15	0	0	0	0	0	0	0	0	0	0																No
SRR3098636	SAMN04396342		EDLB-CDC	4975688	62	193011	USA	NA	Human	4,[5],12:i:-	ST-34	2015-12-15	0	0	0	0	0	0	0	0	0	0	aph(3'')-Ib;aph(6)-Id	blaTEM-1B											sul2	tet(B)		Yes
SRR3098637	SAMN04396343		EDLB-CDC	4965749	89	112667	USA	NA	Human	4,[5],12:i:-	ST-34	2015-12-15	0	0	0	0	0	0	0	0	0	0	aph(3'')-Ib;aph(6)-Id	blaTEM-1B											sul2	tet(B)		Yes
SRR3098638	SAMN04396352		EDLB-CDC	4977513	65	185871	USA	NA	Human	4,[5],12:i:-	ST-34	2015-12-15	0	0	0	0	0	0	0	0	0	0	aph(3'')-Ib;aph(6)-Id	blaTEM-1B											sul2	tet(B)		Yes
SRR3098639	SAMN04396353		EDLB-CDC	4967932	72	178618	USA	NA	Human	4,[5],12:i:-	ST-34	2015-12-15	0	0	0	0	0	0	0	0	0	0	aph(3'')-Ib;aph(6)-Id	blaTEM-1B											sul2	tet(B)		Yes
SRR3137065	SAMN04445978		EDLB-CDC	4989957	50	282781	USA	NA	Human	4,[5],12:i:-	ST-34	2015-12-15	0	0	0	0	0	0	0	0	0	0	aph(3'')-Ib;aph(6)-Id	blaTEM-1B											sul2	tet(B)		Yes
SRR3137067	SAMN04445977		EDLB-CDC	4977359	60	173470	USA	NA	Human	4,[5],12:i:-	ST-34	2015-12-15	0	0	0	0	0	0	0	0	0	0	aph(6)-Id;aph(3'')-Ib	blaTEM-1B											sul2	tet(B)		Yes
SRR3137086	SAMN04438316		EDLB-CDC	4948528	48	282781	USA	NA	Human	4,[5],12:i:-	ST-34	2015-11-15	0	0	0	0	0	0	0	0	0	0																No
SRR3137108	SAMN04438317		EDLB-CDC	4942601	51	278983	USA	NA	Human	4,[5],12:i:-	ST-34	2015-11-15	0	0	0	0	0	0	0	0	0	0																No
SRR3137112	SAMN04438318		EDLB-CDC	5013952	48	282781	USA	NA	Human	4,[5],12:i:-	ST-34	2015-12-15	0	1	0	0	0	1	0	0	0	0	aph(6)-Id;aph(3'')-Ib	blaTEM-1B											sul2	tet(B)		Yes
SRR3137165	SAMN04450835		EDLB-CDC	4961063	54	282781	USA	NA	Human	4,[5],12:i:-	ST-34	2015-12-15	0	0	0	0	0	0	0	0	0	0														tet(B)		No
SRR3137169	SAMN04450838		EDLB-CDC	4969357	59	239264	USA	NA	Human	4,[5],12:i:-	ST-34	2015-11-15	0	0	0	0	0	0	0	0	0	0	aph(6)-Id;aph(3'')-Ib	blaTEM-1B											sul2	tet(B)		Yes
SRR3137170	SAMN04450839		EDLB-CDC	4964467	75	251370	USA	NA	Human	4,[5],12:i:-	ST-34	2015-12-15	0	0	0	0	0	0	0	0	0	0														tet(B)		No
SRR3137172	SAMN04450840		EDLB-CDC	4981343	62	260499	USA	NA	Human	4,[5],12:i:-	ST-34	2015-12-15	0	0	0	0	0	0	0	0	0	0	aph(3'')-Ib;aph(6)-Id	blaTEM-1B											sul2	tet(B)		Yes
SRR3147762	SAMN04450826		EDLB-CDC	5098719	80	184417	USA	NA	Human	4,[5],12:i:-	ST-34	2015-09-15	0	0	0	0	0	0	0	0	0	0	aadA2;aph(3')-Ia-like;aph(3'')-Ib;aph(6)-Id	blaCMY-2;blaTEM-1B								floR-like			sul2;sul1-like	tet(B);tet(M)-like;tet(A)-like	dfrA12	Yes
SRR3147767	SAMN04450820		EDLB-CDC	4965083	58	224389	USA	NA	Human	4,[5],12:i:-	ST-34	2015-12-15	0	0	0	0	0	0	0	0	0	0	aph(6)-Id;aph(3'')-Ib	blaTEM-1B											sul2	tet(B)		Yes
SRR3147770	SAMN04448357		EDLB-CDC	5071971	34	387163	USA	NA	Human	4,[5],12:i:-	ST-34	2015-12-15	0	0	0	0	0	0	0	0	0	0	aph(3'')-Ib;aph(6)-Id	blaTEM-1B;blaCMY-2											sul2	tet(B)		Yes
SRR3171699	SAMN04482148		EDLB-CDC	5066504	56	225083	USA	NA	Human	4,[5],12:i:-	ST-34	2015-12-15	0	0	0	0	0	0	0	0	0	0	aph(6)-Id;aph(3'')-Ib	blaCMY-2;blaTEM-1B											sul2	tet(B)		Yes
SRR3171700	SAMN04482147		EDLB-CDC	4970147	50	280032	USA	NA	Human	4,[5],12:i:-	ST-34	2015-12-15	0	0	0	0	0	0	0	0	0	1	aph(3'')-Ib;aph(6)-Id	blaTEM-1B											sul2	tet(B)		Yes
SRR3171701	SAMN04482149		EDLB-CDC	4972458	56	236517	USA	NA	Human	4,[5],12:i:-	ST-34	2015-12-15	0	0	0	1	0	0	0	1	0	0	aph(6)-Id;aph(3'')-Ib	blaTEM-1B											sul2	tet(B)		Yes
SRR3175446	SAMN04496116		EDLB-CDC	4965095	72	150207	USA	NA	Human	4,[5],12:i:-	ST-34	2016-01-15	0	0	0	0	0	0	0	0	0	0	aph(3'')-Ib;aph(6)-Id	blaTEM-1B											sul2	tet(B)		Yes
SRR3175447	SAMN04496117		EDLB-CDC	4970489	79	150399	USA	NA	Human	4,[5],12:i:-	ST-34	2016-01-15	0	0	0	0	0	0	0	0	0	0	aph(6)-Id;aph(3'')-Ib	blaTEM-1B											sul2	tet(B)		Yes
SRR3175448	SAMN04496118		EDLB-CDC	4939181	68	142659	USA	NA	Human	4,[5],12:i:-	ST-34	2016-01-15	0	0	0	0	0	0	0	0	0	0	aph(3'')-Ib;aph(6)-Id	blaTEM-1B											sul2	tet(B)		Yes
SRR3185217	SAMN04444409		EDLB-CDC	4972583	54	238584	USA	NA	Human	4,[5],12:i:-	ST-34	2016-01-15	0	0	0	0	0	0	0	0	0	0	aph(3'')-Ib;aph(6)-Id	blaTEM-1B											sul2	tet(B)		Yes
SRR3185218	SAMN04496120		EDLB-CDC	4967747	87	115879	USA	NA	Human	4,[5],12:i:-	ST-34	2016-01-15	0	0	0	0	0	0	0	0	0	1	aph(6)-Id;aph(3'')-Ib	blaTEM-1B											sul2	tet(B)		Yes
SRR3205706	SAMN04516931		EDLB-CDC	5056309	54	278983	USA	NA	Human	4,[5],12:i:-	ST-34	2016-01-15	0	0	0	0	0	0	0	0	0	0	aph(3'')-Ib;aph(6)-Id	blaTEM-1B											sul2	tet(B)		Yes
SRR3222385	SAMN04537370		EDLB-CDC	5050105	37	276736	USA	NA	Human	4,[5],12:i:-	ST-34	2016-02-15	0	0	0	1	0	0	0	1	0	0	aph(3'')-Ib;aph(6)-Id	blaTEM-1B											sul2	tet(B)		Yes
SRR3231373	SAMN04526249		EDLB-CDC	5035632	37	271257	USA	NA	Human	4,[5],12:i:-	ST-34	2015-02-15	0	0	0	1	0	0	0	1	0	1																No
SRR3233161	SAMN04526247		EDLB-CDC	5190853	61	296550	USA	NA	Human	4,[5],12:i:-	ST-34	2015-02-15	0	0	1	1	0	0	1	1	0	0	aph(6)-Id;aph(3'')-Ib	blaCTX-M-55;blaTEM-1B								floR-like	qnrS1		sul2	tet(A)-like;tet(B)		Yes
SRR3233162	SAMN04526244		EDLB-CDC	5181162	78	164267	USA	NA	Human	4,[5],12:i:-	ST-34	2015-02-15	0	0	0	0	0	0	0	0	0	0	aph(6)-Id;aph(3'')-Ib	blaCTX-M-55;blaTEM-1B								floR-like	qnrS1		sul2	tet(B);tet(A)-like		Yes
SRR3233163	SAMN04526246		EDLB-CDC	5123249	88	239264	USA	NA	Human	4,[5],12:i:-	ST-34	2015-02-15	0	0	0	0	0	0	0	0	0	0	aph(6)-Id;aph(3'')-Ib	blaCTX-M-55;blaTEM-1B								floR-like	qnrS1		sul2	tet(B);tet(A)-like		Yes
SRR3233164	SAMN04526245		EDLB-CDC	5174699	154	78453	USA	NA	Human	4,[5],12:i:-	ST-34	2015-02-15	0	0	0	0	0	0	0	1	0	0	aph(6)-Id;aph(3'')-Ib	blaCTX-M-55;blaTEM-1B								floR-like	qnrS1-like		sul2-like	tet(A)-like;tet(B)		Yes
SRR3233165	SAMN04526243		EDLB-CDC	5114834	140	90636	USA	NA	Human	4,[5],12:i:-	ST-34	2015-02-15	0	0	1	0	0	0	1	0	0	0	aph(3'')-Ib;aph(6)-Id	blaCMY-2;blaTEM-1B											sul2	tet(B)		Yes
SRR3233200	SAMN04526242		EDLB-CDC	5260603	133	96329	USA	NA	Human	4,[5],12:i:-	ST-34	2015-10-15	0	0	0	0	0	0	0	0	0	0	aph(6)-Id;aph(3'')-Ib;aph(3')-Ia-like;aac(6')-IIc	blaSHV-12;blaTEM-1B					ere(A)-like						sul2-like;sul1	tet(B)		Yes
SRR3240357	SAMN04526248		EDLB-CDC	5185607	50	325686	USA	NA	Human	4,[5],12:i:-	ST-34	2015-02-15	0	0	0	0	0	0	0	0	0	0	aph(3'')-Ib;aph(6)-Id	blaCTX-M-55;blaTEM-1B								floR-like	qnrS1		sul2	tet(A)-like;tet(B)		Yes
SRR3277301	SAMN04558118		EDLB-CDC	5134824	68	260477	USA	NA	Human	4,[5],12:i:-	ST-34	2016-02-15	0	0	0	0	0	0	0	0	0	1	aph(3'')-Ib;aph(3')-Ia-like;aph(6)-Id	blaTEM-1B											sul2	tet(B)		Yes
SRR3290703	SAMN04568500		EDLB-CDC	5048345	77	143850	USA	NA	Human	4,[5],12:i:-	ST-34	2016-01-15	0	0	0	0	0	0	0	0	0	0	aph(6)-Id;aph(3'')-Ib	blaTEM-1B											sul2	tet(B)		Yes
SRR3499743	SAMN04961837		EDLB-CDC	4982931	43	561612	USA	NA	Human	4,[5],12:i:-	ST-34	2016-04-15	0	0	0	0	0	0	0	0	0	0	aph(3'')-Ib;aph(6)-Id	blaTEM-1B											sul2	tet(B)		Yes
SRR3499747	SAMN04961842		EDLB-CDC	4994342	44	561612	USA	NA	Human	4,[5],12:i:-	ST-34	2016-04-15	0	0	0	0	0	0	0	0	1	0	aph(6)-Id;aph(3'')-Ib	blaTEM-1B											sul2	tet(B)		Yes
SRR3499784	SAMN04958147		EDLB-CDC	5055862	61	180921	USA	NA	Human	4,[5],12:i:-	ST-34	2016-03-15	0	0	0	0	0	0	0	0	0	0	aph(6)-Id;aph(3'')-Ib	blaTEM-1B											sul2	tet(B)		Yes
SRR3667853	SAMN05195129		EDLB-CDC	5152008	60	224751	USA	NA	Human	4,[5],12:i:-	ST-34	2016-04-15	0	0	0	0	0	0	0	0	0	0	aph(3')-Ia-like;aph(6)-Id;aph(3'')-Ib	blaTEM-1B											sul2	tet(B)		Yes
SRR3676335	SAMN05189983		EDLB-CDC	4980047	68	272046	USA	NA	Human	4,[5],12:i:-	ST-34	2016-05-15	0	0	0	1	0	0	0	1	0	0	aph(6)-Id;aph(3'')-Ib	blaTEM-1B											sul2	tet(B)		Yes
SRR3713622	SAMN05272032		EDLB-CDC	4978439	56	280032	USA	NA	Human	4,[5],12:i:-	ST-34	2016-05-15	0	0	0	0	0	0	0	0	0	0	aph(3'')-Ib;aph(6)-Id	blaTEM-1B											sul2	tet(B)		Yes
SRR3732331	SAMN05253894		EDLB-CDC	4984279	86	164284	USA	NA	Human	4,[5],12:i:-	ST-34	2016-04-15	0	0	0	0	0	0	0	0	0	0	aph(3'')-Ib;aph(6)-Id	blaTEM-1B											sul2	tet(B)		Yes
SRR3743933	SAMN05272011		EDLB-CDC	5006254	76	278984	USA	NA	Human	4,[5],12:i:-	ST-34	2016-05-15	0	0	0	0	0	0	0	0	0	0	aph(3'')-Ib;aph(6)-Id	blaTEM-1B											sul2			No
SRR3743934	SAMN05272012		EDLB-CDC	5003034	69	239071	USA	NA	Human	4,[5],12:i:-	ST-34	2016-05-15	0	0	0	0	0	0	0	0	0	0	aph(3'')-Ib;aph(6)-Id	blaTEM-1B											sul2			No
SRR3743941	SAMN05272009		EDLB-CDC	5000263	60	280032	USA	NA	Human	4,[5],12:i:-	ST-34	2016-05-15	0	0	0	0	0	0	0	0	0	0	aph(3'')-Ib;aph(6)-Id	blaTEM-1B											sul2	tet(B)		Yes
SRR3743943	SAMN05301523		EDLB-CDC	4956197	151	60298	USA	NA	Human	4,[5],12:i:-	ST-34	2016-05-15	0	0	0	0	0	0	0	0	0	0	aph(3'')-Ib;aph(6)-Id	blaTEM-1B											sul2	tet(B)		Yes
SRR3743944	SAMN05301524		EDLB-CDC	4956161	108	97772	USA	NA	Human	4,[5],12:i:-	ST-34	2016-06-15	0	0	0	0	0	0	0	0	0	1	aph(6)-Id;aph(3'')-Ib	blaTEM-1B											sul2	tet(B)		Yes
SRR3743947	SAMN05301527		EDLB-CDC	4967024	72	129624	USA	NA	Human	4,[5],12:i:-	ST-34	2016-06-15	0	0	0	0	0	0	0	0	0	0	aph(6)-Id;aph(3'')-Ib	blaTEM-1B											sul2	tet(B)		Yes
SRR3743948	SAMN05301528		EDLB-CDC	4953850	152	69264	USA	NA	Human	4,[5],12:i:-	ST-34	2016-06-15	0	0	0	0	0	0	0	0	0	0	aph(6)-Id;aph(3'')-Ib	blaTEM-1B											sul2	tet(B)		Yes
SRR3897953	SAMN05357702		EDLB-CDC	4969389	48	275588	USA	NA	Human	4,[5],12:i:-	ST-34	2016-05-15	0	0	0	1	0	0	0	1	0	0	aph(6)-Id;aph(3'')-Ib	blaTEM-1B											sul2	tet(B)		Yes
SRR3897954	SAMN05357703		EDLB-CDC	4966179	47	275757	USA	NA	Human	4,[5],12:i:-	ST-34	2016-05-15	1	0	0	0	1	0	0	0	0	0	aph(3'')-Ib;aph(6)-Id	blaTEM-1B											sul2	tet(B)		Yes
SRR3898145	SAMN05357762		EDLB-CDC	5058238	54	280032	USA	NA	Human	4,[5],12:i:-	ST-34	2016-06-15	0	0	0	0	0	0	0	0	0	0	aph(6)-Id;aph(3'')-Ib	blaTEM-1B											sul2	tet(B)		Yes
SRR3898290	SAMN05357771		EDLB-CDC	5002308	49	282781	USA	NA	Human	4,[5],12:i:-	ST-34	2016-06-15	0	0	0	0	0	0	0	0	0	0	aph(3'')-Ib;aph(6)-Id	blaTEM-1B									qnrB19		sul2	tet(B)		Yes
SRR3898427	SAMN05357773		EDLB-CDC	5009517	57	282781	USA	NA	Human	4,[5],12:i:-	ST-34	2016-06-15	0	0	0	0	0	0	0	0	0	0	aph(6)-Id;aph(3'')-Ib	blaTEM-1B									qnrB19		sul2	tet(B)		Yes
SRR3930210	SAMN05363768		EDLB-CDC	4978905	87	113839	USA	NA	Food product	4,[5],12:i:-	ST-34	2016-06-15	0	0	0	0	0	0	0	0	0	0	aph(3'')-Ib;aph(6)-Id	blaTEM-1B											sul2	tet(B)		Yes
SRR3930234	SAMN05360261		EDLB-CDC	4965509	52	272046	USA	NA	Human	4,[5],12:i:-	ST-34	2016-05-15	0	0	0	0	0	0	0	0	0	1	aph(6)-Id;aph(3'')-Ib	blaTEM-1B											sul2	tet(B)		Yes
SRR3930243	SAMN05360268		EDLB-CDC	5198089	63	251269	USA	NA	Human	4,[5],12:i:-	ST-34	2016-05-15	0	0	0	0	0	0	0	0	0	0	aadA1;aac(6')Ib-cr;aph(3')-Ia;aph(4)-Ia;aac(3)-IVa-like;aadA2-like	blaOXA-1								floR-like;catB3-like;cmlA1-like	aac(6')-Ib-cr	ARR-3	sul3;sul1;sul2	tet(B)	dfrA12	No
SRR3930408	SAMN05382329		EDLB-CDC	4977899	65	225535	USA	NA	Human	4,[5],12:i:-	ST-34	2016-06-15	0	0	0	0	0	0	0	0	0	0	aph(3'')-Ib;aph(6)-Id	blaCMY-2-like;blaCMY-2;blaTEM-1B											sul2	tet(B)		Yes
SRR3933695	SAMN05382449		EDLB-CDC	4965945	40	282781	USA	NA	Human	4,[5],12:i:-	ST-34	2016-04-15	0	0	0	0	0	0	0	0	0	0	aph(6)-Id;aph(3'')-Ib	blaTEM-1B											sul2	tet(B)		Yes
SRR3996623	SAMN05453242		EDLB-CDC	5039617	85	174924	USA	NA	Human	4,[5],12:i:-	ST-34	2016-06-15	0	0	0	0	0	0	0	0	0	0	aph(3'')-Ib;aph(6)-Id	blaTEM-1B									qnrB19		sul2	tet(B)		Yes
SRR4032968	SAMN05553049		EDLB-CDC	4972467	57	200453	USA	NA	Human	4,[5],12:i:-	ST-34	2016-06-15	0	0	0	0	0	0	0	0	0	0	aph(3'')-Ib;aph(6)-Id	blaTEM-1B											sul2	tet(B)		Yes
SRR4044597	SAMN05596487		EDLB-CDC	5178255	97	282781	USA	NA	Human	4,[5],12:i:-	ST-34	2014-01-15	0	0	0	0	0	0	0	0	0	0	aph(6)-Id;aph(3'')-Ib	blaTEM-1B											sul2	tet(B)		Yes
SRR4044603	SAMN05596627		EDLB-CDC	5077926	127	282781	USA	NA	Human	4,[5],12:i:-	ST-34	2014-01-15	0	0	1	1	0	0	1	1	0	1	aph(3'')-Ib;aph(6)-Id	blaTEM-1B									qnrB19-like		sul2	tet(B)		Yes
SRR4044668	SAMN05596822		EDLB-CDC	5113026	72	239071	USA	NA	Human	4,[5],12:i:-	ST-34	2014-04-15	0	0	0	0	0	0	0	0	0	0														tet(B)		No
SRR4044675	SAMN05596810		EDLB-CDC	5000995	82	282781	USA	NA	Human	4,[5],12:i:-	ST-34	2014-10-15	0	0	1	0	0	0	1	0	0	0	aph(3'')-Ib;aph(6)-Id	blaTEM-1B											sul2	tet(B)		Yes
SRR4044677	SAMN05596797		EDLB-CDC	5239509	173	280032	USA	NA	Human	4,[5],12:i:-	ST-34	2014-11-15	0	0	0	1	0	0	0	1	0	0	aph(3'')-Ib;aph(6)-Id;aph(3')-Ia-like	blaCARB-2-like;blaTEM-1B									qnrB19		sul2	tet(B);tet(G)-like		Yes
SRR4046873	SAMN05244217		EDLB-CDC	5101306	105	112162	USA	NA	Human	4,[5],12:i:-	ST-34	2016-04-15	0	0	1	0	0	0	1	0	0	0	aadA1;aph(6)-Id;aph(3'')-Ib;aph(3')-Ia	blaTEM-1B					mph(B)			floR-like			sul1;sul2	tet(B);tet(A)	dfrA1	Yes
SRR4047013	SAMN05578246		EDLB-CDC	4986799	37	440779	USA	NA	Human	4,[5],12:i:-	ST-34	2016-07-15	0	0	0	0	0	0	0	0	0	0	aph(6)-Id;aph(3'')-Ib	blaTEM-1B											sul2	tet(B)		Yes
SRR4176760	SAMN05714030		EDLB-CDC	5003314	53	263448	USA	NA	Human	4,[5],12:i:-	ST-34	2016-07-15	0	0	0	0	0	0	0	0	0	0	aph(3'')-Ib;aph(6)-Id	blaTEM-1B											sul2	tet(B)		Yes
SRR4176771	SAMN05714561		EDLB-CDC	5032716	99	102929	USA	NA	Human	4,[5],12:i:-	ST-34	2015-10-15	0	0	0	0	0	0	0	0	0	0	aph(3'')-Ib;aph(6)-Id	blaTEM-1B											sul2	tet(B)		Yes
SRR4176772	SAMN05714562		EDLB-CDC	4967805	51	208979	USA	NA	Human	4,[5],12:i:-	ST-34	2015-10-15	0	0	0	0	0	0	0	0	0	0	aph(3'')-Ib;aph(6)-Id	blaTEM-1B											sul2	tet(B)		Yes
SRR4190226	SAMN05714000		EDLB-CDC	5214199	71	268974	USA	NA	Human	4,[5],12:i:-	ST-34	2016-07-15	0	0	0	0	0	0	0	0	0	0	aac(3)-VIa-like;aadA1												sul1			No
SRR4190237	SAMN05715971		EDLB-CDC	5014967	72	177333	USA	NA	Human	4,[5],12:i:-	ST-34	2015-10-15	0	0	0	0	0	0	0	0	0	0	aac(3)-IId-like;aadA2;aph(3'')-Ib;aph(6)-Id	blaTEM-1B									qnrB19		sul2;sul1	tet(B)	dfrA12	Yes
SRR4190240	SAMN05715964		EDLB-CDC	5053013	56	236489	USA	NA	Human	4,[5],12:i:-	ST-34	2015-12-15	0	0	0	0	0	0	0	0	0	0	aph(6)-Id;aph(3'')-Ib	blaTEM-1B											sul2	tet(B)		Yes
SRR4190244	SAMN05714092		EDLB-CDC	5037633	65	244169	USA	NA	Human	4,[5],12:i:-	ST-34	2016-06-15	0	0	0	0	0	0	0	0	0	0	aph(6)-Id;aph(3'')-Ib	blaTEM-1B											sul2	tet(B)		Yes
SRR4190251	SAMN05714093		EDLB-CDC	5006710	74	282782	USA	NA	Human	4,[5],12:i:-	ST-34	2016-08-15	0	0	0	0	0	0	0	0	0	0	aph(6)-Id;aph(3'')-Ib	blaTEM-1B											sul2	tet(B)		Yes
SRR4292005	SAMN05763124		EDLB-CDC	4996054	66	280032	USA	NA	Human	4,[5],12:i:-	ST-34	2015-12-15	0	0	0	0	0	0	0	0	0	0	aph(6)-Id;aph(3'')-Ib	blaTEM-1B											sul2	tet(B)		Yes
SRR4294723	SAMN05824106		EDLB-CDC	5084501	63	279800	USA	NA	Human	4,[5],12:i:-	ST-34	2016-08-15	0	0	0	0	0	0	0	0	0	0	aph(6)-Id;aph(3'')-Ib	blaTEM-1B									qnrB19		sul2	tet(B)		Yes
SRR4295013	SAMN05825340		EDLB-CDC	4990551	53	280032	USA	NA	Human	4,[5],12:i:-	ST-34	2015-11-15	0	0	0	0	0	0	0	0	0	0	aph(3'')-Ib;aph(6)-Id	blaTEM-1B											sul2	tet(B)		Yes
SRR4295041	SAMN05788694		EDLB-CDC	4999898	57	271856	USA	NA	Human	4,[5],12:i:-	ST-34	2016-07-15	0	0	0	0	0	0	0	0	0	0	aph(6)-Id-like													tet(B)		No
SRR4295081	SAMN05826129		EDLB-CDC	4968185	71	164522	USA	NA	Human	4,[5],12:i:-	ST-34	2015-11-15	0	1	0	0	0	1	0	0	0	0	aph(3'')-Ib;aph(6)-Id	blaTEM-1B											sul2	tet(B)		Yes
SRR4295082	SAMN05826128		EDLB-CDC	4969908	43	280032	USA	NA	Human	4,[5],12:i:-	ST-34	2016-07-15	0	0	0	0	0	0	0	0	0	0	aph(3'')-Ib;aph(6)-Id	blaTEM-1B											sul2	tet(B)		Yes
SRR4295114	SAMN05826139		EDLB-CDC	4964317	43	280032	USA	NA	Human	4,[5],12:i:-	ST-34	2015-10-15	0	0	0	0	0	0	0	0	0	0	aph(3'')-Ib;aph(6)-Id	blaTEM-1B											sul2	tet(B)		Yes
SRR4295115	SAMN05826136		EDLB-CDC	4965414	45	280032	USA	NA	Human	4,[5],12:i:-	ST-34	2015-10-15	0	0	0	0	0	0	0	0	0	0	aph(6)-Id;aph(3'')-Ib	blaTEM-1B											sul2	tet(B)		Yes
SRR4295142	SAMN05791645		EDLB-CDC	4999189	58	236489	USA	NA	Human	4,[5],12:i:-	ST-34	2016-08-15	1	1	0	0	1	1	0	0	0	0	aph(3'')-Ib;aph(6)-Id	blaTEM-1B											sul2	tet(B)		Yes
SRR4295149	SAMN05790825		EDLB-CDC	5000577	57	237869	USA	NA	Human	4,[5],12:i:-	ST-34	2016-08-15	0	0	0	0	0	0	0	0	0	0	aph(6)-Id;aac(3)-VIa-like;aadA1;aph(3'')-Ib	blaTEM-1B											sul2;sul1-like			No
SRR4295150	SAMN05790826		EDLB-CDC	5008520	78	185443	USA	NA	Human	4,[5],12:i:-	ST-34	2016-08-15	0	0	0	0	0	0	0	0	0	0	aph(6)-Id;aph(3'')-Ib	blaTEM-1B											sul2	tet(B)		Yes
SRR4295151	SAMN05790823		EDLB-CDC	4984008	49	251348	USA	NA	Human	4,[5],12:i:-	ST-34	2016-08-15	0	0	0	0	0	0	0	0	0	0	aadA1;aph(6)-Id;aph(3'')-Ib	blaTEM-1B											sul1;sul2	tet(B)	dfrA1	Yes
SRR4297055	SAMN05715944		EDLB-CDC	4967628	45	280026	USA	NA	Human	4,[5],12:i:-	ST-34	2016-07-15	0	0	0	0	0	0	0	0	0	0														tet(B)		No
SRR4342904	SAMN05833236		EDLB-CDC	4961020	103	92684	USA	NA	Human	4,[5],12:i:-	ST-34	2016-08-15	0	0	0	0	0	0	0	0	0	0	aph(3'')-Ib;aph(6)-Id	blaTEM-1B											sul2	tet(B)		Yes
SRR4342970	SAMN05851811		EDLB-CDC	5052919	50	239071	USA	NA	Human	4,[5],12:i:-	ST-34	2016-08-15	0	0	0	0	0	0	0	0	0	0	aph(3'')-Ib;aph(3')-Ia-like;aph(6)-Id	blaTEM-1B											sul2	tet(B)		Yes
SRR4414070	SAMN05859745		EDLB-CDC	4978654	54	239074	USA	NA	Human	4,[5],12:i:-	ST-34	2016-08-15	0	0	0	0	0	0	0	0	0	0	aph(3'')-Ib;aph(6)-Id	blaTEM-1B											sul2	tet(B)		Yes
SRR4415964	SAMN05869277		EDLB-CDC	5067878	66	145271	USA	NA	Other	4,[5],12:i:-	ST-34	2016-01-15	0	0	0	0	0	0	0	0	0	0	aph(3')-Ia-like;aph(6)-Id;aph(3'')-Ib	blaTEM-1B											sul2	tet(B)		Yes
SRR4415992	SAMN05859594		EDLB-CDC	4976581	47	223576	USA	NA	Human	4,[5],12:i:-	ST-34	2016-08-15	0	0	0	0	0	0	0	0	0	0	aph(3'')-Ib;aph(6)-Id	blaTEM-1B											sul2	tet(B)		Yes
SRR4415995	SAMN05859597		EDLB-CDC	4974798	46	251312	USA	NA	Human	4,[5],12:i:-	ST-34	2016-08-15	0	0	0	0	0	0	0	0	0	0	aph(3'')-Ib;aph(6)-Id	blaTEM-1B											sul2	tet(B)		Yes
SRR4415998	SAMN05851341		EDLB-CDC	5014135	60	280032	USA	NA	Human	4,[5],12:i:-	ST-34	2016-08-15	1	0	0	0	1	0	0	0	0	0	aph(6)-Id;aph(3'')-Ib	blaTEM-1B											sul2	tet(B)		Yes
SRR4418353	SAMN05860970		EDLB-CDC	5010190	56	240840	USA	NA	Human	4,[5],12:i:-	ST-34	2016-08-15	0	0	0	0	0	0	0	0	0	0	aph(6)-Id;aph(3'')-Ib	blaTEM-1B											sul2	tet(B)		Yes
SRR4420843	SAMN05907701		EDLB-CDC	5212890	118	282781	USA	NA	Human	4,[5],12:i:-	ST-34	2014-09-15	0	0	0	0	0	0	0	0	0	0	aph(6)-Id;aph(3'')-Ib	blaTEM-1B									qnrB19		sul2	tet(B)		Yes
SRR4420898	SAMN05907712		EDLB-CDC	5014933	63	282781	USA	NA	Human	4,[5],12:i:-	ST-34	2014-07-15	0	0	0	0	0	0	0	0	0	0	aph(3'')-Ib;aph(6)-Id	blaTEM-1B											sul2	tet(B)		Yes
SRR4420942	SAMN05907758		EDLB-CDC	5198442	72	340604	USA	NA	Human	4,[5],12:i:-	ST-34	2014-06-15	0	0	1	0	0	0	1	0	0	1	aph(3'')-Ib;aph(6)-Id	blaTEM-1B								floR-like			sul2	tet(B);tet(A)-like		Yes
SRR4420949	SAMN05907762		EDLB-CDC	4903340	74	280032	USA	NA	Human	4,[5],12:i:-	ST-34	2014-07-15	0	0	0	0	0	0	0	0	0	0	aph(3'')-Ib;aph(6)-Id	blaTEM-1B									qnrB19-like		sul2	tet(B)		Yes
SRR4420965	SAMN05893066		EDLB-CDC	4956212	45	282781	USA	NA	Human	4,[5],12:i:-	ST-34	2016-09-15	0	0	0	0	0	0	0	0	0	0														tet(B)		No
SRR4420966	SAMN05893067		EDLB-CDC	4963031	36	440160	USA	NA	Human	4,[5],12:i:-	ST-34	2016-09-15	0	0	0	0	0	0	0	0	0	0														tet(B)		No
SRR4420977	SAMN05879150		EDLB-CDC	5025510	55	280032	USA	NA	Human	4,[5],12:i:-	ST-34	2016-08-15	0	0	0	0	0	0	0	0	0	0	aph(6)-Id;aph(3'')-Ib	blaTEM-1B									qnrB19		sul2	tet(B)		Yes
SRR4421000	SAMN05893075		EDLB-CDC	4957280	51	282781	USA	NA	Human	4,[5],12:i:-	ST-34	2016-09-15	0	0	0	0	0	0	0	0	0	0														tet(B)		No
SRR4421001	SAMN05879152		EDLB-CDC	4980883	53	279024	USA	NA	Human	4,[5],12:i:-	ST-34	2016-08-15	0	0	0	0	0	0	0	0	0	0	aph(6)-Id;aph(3'')-Ib	blaTEM-1B									qnrB19		sul2	tet(B)		Yes
SRR4421036	SAMN05893074		EDLB-CDC	4955492	46	240605	USA	NA	Human	4,[5],12:i:-	ST-34	2016-09-15	0	0	0	0	0	0	0	0	0	0														tet(B)		No
SRR4421063	SAMN05893079		EDLB-CDC	4968759	45	229446	USA	NA	Human	4,[5],12:i:-	ST-34	2016-09-15	0	1	0	0	0	1	0	0	0	0														tet(B)		No
SRR4423566	SAMN05869279		EDLB-CDC	5060353	63	173122	USA	NA	Human	4,[5],12:i:-	ST-34	2016-01-15	0	0	0	0	0	0	0	0	0	0	aph(6)-Id;aph(3'')-Ib	blaTEM-1B											sul2	tet(B)		Yes
SRR4429085	SAMN05896248		EDLB-CDC	4979158	61	251402	USA	NA	Human	4,[5],12:i:-	ST-34	2016-08-15	0	0	0	0	0	0	0	0	0	0	aph(6)-Id;aph(3'')-Ib	blaTEM-1B											sul2	tet(B)		Yes
SRR4432465	SAMN05914437		EDLB-CDC	4964617	68	236489	USA	NA	Human	4,[5],12:i:-	ST-34	2016-07-15	0	0	0	0	0	0	0	0	0	0	aph(6)-Id;aph(3'')-Ib	blaTEM-1B											sul2	tet(B)		Yes
SRR4432513	SAMN05913882		EDLB-CDC	4967683	81	135127	USA	NA	Human	4,[5],12:i:-	ST-34	2016-07-15	0	0	0	0	0	0	0	0	0	0														tet(B)		No
SRR4434844	SAMN05919890		EDLB-CDC	4968954	78	143427	USA	NA	Human	4,[5],12:i:-	ST-34	2016-09-15	0	0	0	0	0	0	0	0	0	0	aph(3'')-Ib;aph(6)-Id	blaTEM-1B											sul2	tet(B)		Yes
SRR4450016	SAMN05936397		EDLB-CDC	5007332	79	186226	USA	NA	Human	4,[5],12:i:-	ST-34	2016-10-15	1	0	0	0	1	0	0	0	0	0	aph(3'')-Ib;aph(6)-Id	blaTEM-1B									qnrB19		sul2	tet(B)		Yes
SRR4450033	SAMN05930749		EDLB-CDC	4964480	42	280032	USA	NA	Human	4,[5],12:i:-	ST-34	2013-04-15	0	0	0	0	0	0	0	0	0	0	aph(6)-Id;aph(3'')-Ib	blaTEM-1B											sul2	tet(B)		Yes
SRR4450034	SAMN05930750		EDLB-CDC	4966346	40	282781	USA	NA	Human	4,[5],12:i:-	ST-34	2013-05-15	0	0	0	0	0	0	1	0	0	0	aph(3'')-Ib;aph(6)-Id	blaTEM-1B											sul2	tet(B)		Yes
SRR4450060	SAMN05924271		EDLB-CDC	5001582	46	238810	USA	NA	Human	4,[5],12:i:-	ST-34	2015-12-15	0	0	0	0	0	0	0	0	0	0	aph(3'')-Ib;aph(6)-Id	blaTEM-1B											sul2	tet(B)		Yes
SRR4450061	SAMN05924272		EDLB-CDC	5029771	57	282781	USA	NA	Human	4,[5],12:i:-	ST-34	2016-07-15	0	0	0	0	0	0	0	0	0	0	aph(3'')-Ib;aph(6)-Id	blaTEM-1B											sul2	tet(B)		Yes
SRR4454555	SAMN05933974		EDLB-CDC	5011440	57	276085	USA	NA	Human	4,[5],12:i:-	ST-34	2016-09-15	0	0	0	0	0	0	0	0	0	0	aph(3'')-Ib;aph(6)-Id	blaTEM-1B									qnrB19		sul2	tet(B)		Yes
SRR4454575	SAMN05936851		EDLB-CDC	4976061	46	280032	USA	NA	Human	4,[5],12:i:-	ST-34	2016-10-15	0	0	0	1	0	0	0	1	0	0	aph(3'')-Ib;aph(6)-Id	blaTEM-1B									qnrB19-like		sul2	tet(B)		Yes
SRR4841708	SAMN05957686		EDLB-CDC	4950467	68	164221	USA	NA	Human	4,[5],12:i:-	ST-34	2016-08-15	0	0	0	0	0	0	0	0	0	1														tet(B)		No
SRR4841712	SAMN05957685		EDLB-CDC	4967249	73	135228	USA	NA	Human	4,[5],12:i:-	ST-34	2016-08-15	0	0	0	0	0	0	0	0	0	0	aph(6)-Id;aph(3'')-Ib	blaTEM-1B											sul2	tet(B)		Yes
SRR4841721	SAMN05957697		EDLB-CDC	4995086	42	282781	USA	NA	Human	4,[5],12:i:-	ST-34	2016-09-15	0	0	1	0	0	0	1	0	0	0	aph(3'')-Ib;aph(6)-Id	blaTEM-1B											sul2	tet(B)		Yes
SRR4841722	SAMN05957696		EDLB-CDC	4972753	43	280032	USA	NA	Human	4,[5],12:i:-	ST-34	2016-09-15	1	0	0	0	1	0	0	0	0	0	aph(6)-Id;aph(3'')-Ib	blaTEM-1B											sul2	tet(B)		Yes
SRR4841830	SAMN05954730		EDLB-CDC	4994406	60	282781	USA	NA	Human	4,[5],12:i:-	ST-34	2016-09-15	0	0	0	0	0	0	0	0	0	0	aph(3'')-Ib;aph(6)-Id	blaTEM-1B											sul2	tet(B)		Yes
SRR4841841	SAMN05935600		EDLB-CDC	4980839	59	251295	USA	NA	Human	4,[5],12:i:-	ST-34	2016-08-15	0	0	0	0	0	0	0	0	0	0	aph(6)-Id;aph(3'')-Ib	blaTEM-1B											sul2	tet(B)		Yes
SRR4841860	SAMN05950839		EDLB-CDC	4965359	42	280032	USA	NA	Human	4,[5],12:i:-	ST-34	2013-08-15	1	0	0	0	0	0	0	0	0	0	aph(3'')-Ib;aph(6)-Id	blaTEM-1B											sul2	tet(B)		Yes
SRR4841862	SAMN05952603		EDLB-CDC	4915630	41	282781	USA	NA	Human	4,[5],12:i:-	ST-34	2016-09-15	0	0	0	0	0	0	0	0	0	1														tet(B)		No
SRR4841886	SAMN05950845		MDH	4973380	113	108316	USA	NA	Human	4,[5],12:i:-	ST-34	2015-03-15	0	0	0	0	0	0	0	0	0	0	aph(3'')-Ib;aph(6)-Id	blaTEM-1B											sul2	tet(B)		Yes
SRR4841896	SAMN05952602		EDLB-CDC	4949622	48	280032	USA	NA	Human	4,[5],12:i:-	ST-34	2016-10-15	0	0	0	0	0	0	0	0	0	0														tet(B)		No
SRR4841904	SAMN05954736		EDLB-CDC	4931378	58	185551	USA	NA	Human	4,[5],12:i:-	ST-34	2016-08-15	0	0	0	0	0	0	0	0	0	0	aph(6)-Id;aph(3'')-Ib	blaTEM-1B											sul2			No
SRR4841916	SAMN05950842		EDLB-CDC	4967107	51	239264	USA	NA	Human	4,[5],12:i:-	ST-34	2015-03-15	1	0	0	0	1	0	0	0	0	0	aph(3'')-Ib;aph(6)-Id	blaTEM-1B											sul2	tet(B)		Yes
SRR4841986	SAMN05935599		EDLB-CDC	4996802	55	280032	USA	NA	Human	4,[5],12:i:-	ST-34	2016-08-15	0	0	0	0	0	0	0	0	0	0	aph(6)-Id;aph(3'')-Ib	blaTEM-1B											sul2	tet(B)		Yes
SRR5004561	SAMN05978620		EDLB-CDC	5099342	72	272046	USA	NA	Human	4,[5],12:i:-	ST-34	2016-10-15	0	0	0	0	0	0	0	0	0	0	aph(3'')-Ib;aph(6)-Id	blaTEM-1B											sul2	tet(B)		Yes
SRR5004576	SAMN05943267		EDLB-CDC	4992427	45	280032	USA	NA	Human	4,[5],12:i:-	ST-34	2016-08-15	0	0	0	0	0	0	0	0	0	0														tet(B)		No
SRR5016879	SAMN06014727		EDLB-CDC	4966145	45	282641	USA	NA	Human	4,[5],12:i:-	ST-34	2016-09-15	0	0	0	0	0	0	0	0	0	0														tet(B)		No
SRR5016914	SAMN05991259		MDH	4970565	30	387669	USA	NA	Human	4,[5],12:i:-	ST-34	2016-10-17	0	1	0	0	0	1	0	0	0	0	aph(3'')-Ib;aph(6)-Id	blaTEM-1B											sul2	tet(B)		Yes
SRR5023223	SAMN05992317		EDLB-CDC	4944706	48	282781	USA	NA	Human	4,[5],12:i:-	ST-34	2016-10-15	0	0	0	0	0	0	0	0	0	0														tet(B)		No
SRR5023231	SAMN06010567		EDLB-CDC	4949485	40	282781	USA	NA	Human	4,[5],12:i:-	ST-34	2016-10-15	0	0	0	0	0	0	0	0	0	0														tet(B)		No
SRR5023256	SAMN06008951		EDLB-CDC	4979132	56	239264	USA	NA	Human	4,[5],12:i:-	ST-34	2016-08-15	0	0	0	0	0	0	0	0	0	0	aph(6)-Id;aph(3'')-Ib	blaTEM-1B											sul2	tet(B)		Yes
SRR5023301	SAMN06007347		EDLB-CDC	4973787	51	282781	USA	NA	Human	4,[5],12:i:-	ST-34	2016-09-15	0	0	0	0	0	0	0	0	0	0	aph(3'')-Ib;aph(6)-Id	blaTEM-1B											sul2	tet(B)		Yes
SRR5023311	SAMN06007354		EDLB-CDC	4991249	72	187194	USA	NA	Human	4,[5],12:i:-	ST-34	2016-09-15	0	0	0	0	0	0	0	0	0	0	aph(3'')-Ib;aph(6)-Id	blaTEM-1B											sul2	tet(B)		Yes
SRR5023312	SAMN06009996		EDLB-CDC	4968387	49	238813	USA	NA	Human	4,[5],12:i:-	ST-34	2016-10-15	0	0	0	0	0	0	0	0	0	0	aph(3'')-Ib;aph(6)-Id	blaTEM-1B											sul2	tet(B)		Yes
SRR5031277	SAMN06030901		EDLB-CDC	4960486	49	282781	USA	NA	Human	4,[5],12:i:-	ST-34	2016-09-15	0	0	0	0	0	0	0	0	1	1														tet(B)		No
SRR5031283	SAMN06014645		EDLB-CDC	4989530	49	282781	USA	NA	Human	4,[5],12:i:-	ST-34	2016-09-15	0	0	0	0	0	0	0	0	1	0	aph(3'')-Ib;aph(6)-Id	blaTEM-1B											sul2	tet(B)		Yes
SRR5031373	SAMN06033041		EDLB-CDC	4995387	56	280032	USA	NA	Human	4,[5],12:i:-	ST-34	2016-08-15	0	0	0	0	0	0	0	0	0	0	aph(3'')-Ib;aph(6)-Id	blaTEM-1B											sul2	tet(B)		Yes
SRR5057212	SAMN06007360		EDLB-CDC	5010379	31	555356	USA	NA	Human	4,[5],12:i:-	ST-34	2016-09-15	0	0	0	0	0	0	0	0	0	0														tet(B)		No
SRR5057221	SAMN06045448		EDLB-CDC	4965709	40	282781	USA	NA	Human	4,[5],12:i:-	ST-34	2016-09-15	0	0	0	0	0	0	0	0	0	0	aph(3'')-Ib;aph(6)-Id	blaTEM-1B											sul2	tet(B)		Yes
SRR5057236	SAMN06045787		EDLB-CDC	5103318	92	138823	USA	NA	Human	4,[5],12:i:-	ST-34	2016-08-15	0	0	0	0	0	0	0	0	0	0	aph(6)-Id;aph(3')-Ia-like;aph(3'')-Ib	blaTEM-1B											sul2	tet(B)		Yes
SRR5057239	SAMN06045788		EDLB-CDC	5088509	80	260617	USA	NA	Human	4,[5],12:i:-	ST-34	2016-08-15	0	0	0	0	0	0	0	0	0	0	aph(6)-Id;aadA1;aadA2;aph(3'')-Ib	blaTEM-1B								cmlA1-like			sul2	tet(B);tet(M)-like	dfrA12	Yes
SRR5057254	SAMN06045814		EDLB-CDC	4979501	76	239264	USA	NA	Human	4,[5],12:i:-	ST-34	2016-10-15	0	0	0	0	0	0	0	0	0	0	aph(3'')-Ib;aph(6)-Id	blaTEM-1B											sul2	tet(B)		Yes
SRR5057257	SAMN06045817		EDLB-CDC	4957150	63	239240	USA	NA	Human	4,[5],12:i:-	ST-34	2016-10-15	0	0	0	0	0	0	0	0	0	0														tet(B)		No
SRR5063033	SAMN06062323		EDLB-CDC	4970780	59	197496	USA	NA	Human	4,[5],12:i:-	ST-34	2016-11-15	0	0	0	0	0	0	0	0	0	0	aph(6)-Id;aph(3'')-Ib	blaTEM-1B											sul2	tet(B)		Yes
SRR5066043	SAMN06065903		EDLB-CDC	5211295	112	171458	USA	NA	Human	4,[5],12:i:-	ST-34	2016-10-15	0	0	0	0	0	0	0	0	0	0	aph(6)-Id;aph(3'')-Ib	blaCTX-M-14;blaTEM-1B		fosA3							oqxB-like		sul1;sul2	tet(B)		Yes
SRR5066050	SAMN06065907		EDLB-CDC	4969089	43	325686	USA	NA	Human	4,[5],12:i:-	ST-34	2016-10-15	0	0	0	0	0	0	0	0	0	0	aph(3'')-Ib;aph(6)-Id	blaTEM-1B											sul2	tet(B)		Yes
SRR5081550	SAMN06051999		EDLB-CDC	4989823	58	251283	USA	NA	Human	4,[5],12:i:-	ST-34	2016-10-15	0	0	0	0	0	0	0	0	0	0														tet(B)		No
SRR5110495	SAMN06132490		EDLB-CDC	4924994	61	178060	USA	NA	Human	4,[5],12:i:-	ST-34	2016-10-15	0	0	0	0	0	0	0	0	0	0	aph(3'')-Ib;aph(6)-Id	blaTEM-1B											sul2	tet(B)		Yes
SRR5110506	SAMN06132491		EDLB-CDC	4973667	59	223576	USA	NA	Human	4,[5],12:i:-	ST-34	2016-10-15	0	0	0	0	0	0	0	0	0	0	aph(6)-Id;aph(3'')-Ib	blaTEM-1B											sul2	tet(B)		Yes
SRR5110512	SAMN06113238		EDLB-CDC	4956993	64	135307	USA	NA	Human	4,[5],12:i:-	ST-34	2016-08-15	0	0	0	0	0	0	0	0	1	0	aph(6)-Id;aph(3'')-Ib	blaTEM-1B											sul2	tet(B)		Yes
SRR5110779	SAMN06072229		EDLB-CDC	4975063	49	259869	USA	NA	Human	4,[5],12:i:-	ST-34	2016-10-15	0	0	0	0	0	0	0	0	0	0	aph(3'')-Ib;aph(6)-Id	blaTEM-1B											sul2	tet(B)		Yes
SRR5110784	SAMN06072226		EDLB-CDC	4994289	56	209983	USA	NA	Other	4,[5],12:i:-	ST-34	2016-10-15	1	0	0	0	1	0	0	0	0	0	aph(3'')-Ib;aph(6)-Id	blaTEM-1B											sul2	tet(B)		Yes
SRR5110808	SAMN06126424		EDLB-CDC	4932838	45	239074	USA	NA	Human	4,[5],12:i:-	ST-34	2016-11-15	0	0	1	0	0	0	1	0	0	0														tet(B)		No
SRR5121442	SAMN06160673		EDLB-CDC	5074284	71	185631	USA	NA	Human	4,[5],12:i:-	ST-34	2016-10-15	0	0	0	0	0	0	0	0	0	0	aph(3'')-Ib;aph(6)-Id	blaTEM-1B											sul2	tet(B)		Yes
SRR5121571	SAMN06167164		EDLB-CDC	4987931	41	440880	USA	NA	Human	4,[5],12:i:-	ST-34	2016-11-15	0	0	1	0	0	0	1	0	0	0	aph(3'')-Ib;aph(6)-Id	blaTEM-1B											sul2	tet(B)		Yes
SRR5122420	SAMN06132482		EDLB-CDC	4987546	61	251313	USA	NA	Human	4,[5],12:i:-	ST-34	2016-11-15	0	0	0	0	0	0	0	0	0	0	aph(3'')-Ib;aph(6)-Id	blaTEM-1B											sul2	tet(B)		Yes
SRR5125072	SAMN05913883		EDLB-CDC	4949100	57	223577	USA	NA	Human	4,[5],12:i:-	ST-34	2016-08-15	0	0	0	0	0	0	0	0	0	0	aph(6)-Id;aph(3'')-Ib	blaTEM-1B											sul2	tet(B)		Yes
SRR5125981	SAMN06164376		EDLB-CDC	4975257	47	277467	USA	NA	Human	4,[5],12:i:-	ST-34	2016-11-15	0	0	0	0	0	0	0	0	0	0	aph(3'')-Ib;aph(6)-Id	blaCTX-M-55								floR-like	qnrS1		sul2	tet(A)-like		No
SRR5126015	SAMN06072219		EDLB-CDC	4987682	52	278367	USA	NA	Human	4,[5],12:i:-	ST-34	2016-10-15	0	0	0	0	0	0	0	0	0	0	aph(3'')-Ib;aph(6)-Id	blaTEM-1B									qnrB19		sul2	tet(B)		Yes
SRR5129979	SAMN06172370		EDLB-CDC	4964013	41	316044	USA	NA	Human	4,[5],12:i:-	ST-34	2016-10-15	0	0	0	0	0	0	0	0	0	0	aph(6)-Id;aph(3'')-Ib	blaTEM-1B											sul2	tet(B)		Yes
SRR5129993	SAMN06172375		EDLB-CDC	5047489	49	257219	USA	NA	Human	4,[5],12:i:-	ST-34	2016-10-15	0	0	0	0	0	0	0	0	1	0	aph(6)-Id;aph(3'')-Ib	blaTEM-1B											sul2	tet(B)		Yes
SRR5145199	SAMN06186785		EDLB-CDC	5070503	59	199794	USA	NA	Human	4,[5],12:i:-	ST-34	2016-10-15	0	0	0	0	0	0	0	0	0	0	aph(6)-Id;aph(3')-Ia-like;aph(3'')-Ib	blaTEM-1B											sul2	tet(B)		Yes
SRR5145226	SAMN06192252		EDLB-CDC	4953762	67	272046	USA	NA	Human	4,[5],12:i:-	ST-34	2016-11-15	0	0	0	0	0	0	0	0	0	0	aph(3'')-Ib;aph(6)-Id	blaTEM-1B									qnrB19		sul2	tet(B)		Yes
SRR5146759	SAMN06175154		EDLB-CDC	4990301	54	301490	USA	NA	Human	4,[5],12:i:-	ST-34	2016-11-15	0	0	0	1	0	0	0	1	0	0	aph(3'')-Ib;aph(6)-Id	blaTEM-1B											sul2	tet(B)		Yes
SRR5151778	SAMN06132481		EDLB-CDC	4974535	53	282781	USA	NA	Human	4,[5],12:i:-	ST-34	2016-11-15	0	0	0	0	0	0	0	0	0	0	aph(6)-Id;aph(3'')-Ib	blaTEM-1B											sul2	tet(B)		Yes
SRR5152067	SAMN06198661		EDLB-CDC	4974558	36	481103	USA	NA	Human	4,[5],12:i:-	ST-34	2016-12-15	0	0	0	0	0	0	0	0	0	0	aph(6)-Id;aph(3'')-Ib	blaTEM-1B											sul2	tet(B)		Yes
SRR5159834	SAMN06203873		EDLB-CDC	4967870	53	236489	USA	NA	Human	4,[5],12:i:-	ST-34	2016-11-15	0	0	0	0	0	0	0	0	0	0	aph(3'')-Ib;aph(6)-Id	blaTEM-1B											sul2	tet(B)		Yes
SRR5160263	SAMN06203872		EDLB-CDC	4887378	50	280032	USA	NA	Human	4,[5],12:i:-	ST-34	2016-12-15	0	0	0	0	0	0	0	0	0	1	aph(3'')-Ib;aph(6)-Id	blaTEM-1B											sul2	tet(B)		Yes
SRR5163884	SAMN06214769		EDLB-CDC	4989788	61	282782	USA	NA	Other	4,[5],12:i:-	ST-34	2016-11-15	0	0	0	0	0	0	0	0	0	0	aph(3'')-Ib;aph(6)-Id	blaTEM-1B											sul2	tet(B)		Yes
SRR5163885	SAMN06214766		EDLB-CDC	4995545	61	237605	USA	NA	Human	4,[5],12:i:-	ST-34	2016-10-15	0	0	0	0	0	0	0	0	0	0	aph(3'')-Ib;aph(6)-Id	blaTEM-1B											sul2	tet(B)		Yes
SRR5163892	SAMN06214768		EDLB-CDC	4990090	60	238810	USA	NA	Human	4,[5],12:i:-	ST-34	2016-12-15	0	1	0	0	0	1	0	0	0	0	aph(3'')-Ib;aph(6)-Id	blaTEM-1B											sul2	tet(B)		Yes
SRR5163893	SAMN06214767		EDLB-CDC	4991498	55	280032	USA	NA	Human	4,[5],12:i:-	ST-34	2016-12-15	0	0	0	0	0	0	0	0	0	0	aph(3'')-Ib;aph(6)-Id	blaTEM-1B											sul2	tet(B)		Yes
SRR5170145	SAMN06175045		EDLB-CDC	4972784	54	280032	USA	NA	Human	4,[5],12:i:-	ST-34	2016-11-15	0	0	0	0	0	0	0	0	0	0	aph(3'')-Ib;aph(6)-Id	blaTEM-1B											sul2	tet(B)		Yes
SRR5188761	SAMN06220434		EDLB-CDC	4987094	60	280032	USA	NA	Human	4,[5],12:i:-	ST-34	2016-12-15	0	0	0	0	0	0	0	0	0	0	aph(3'')-Ib;aph(6)-Id	blaTEM-1B											sul2	tet(B)		Yes
SRR5188764	SAMN06220436		EDLB-CDC	4945539	54	282781	USA	NA	Human	4,[5],12:i:-	ST-34	2016-12-15	0	0	0	0	0	0	0	0	0	0	aph(3'')-Ib;aph(6)-Id	blaTEM-1B											sul2	tet(B)		Yes
SRR5189053	SAMN06231044		EDLB-CDC	5001969	59	280032	USA	NA	Other	4,[5],12:i:-	ST-34	2016-12-15	0	0	0	0	0	0	0	0	0	0	aac(3)-VIa-like;aadA1;aph(3'')-Ib;aph(6)-Id	blaTEM-1B											sul2;sul1-like	tet(B)		Yes
SRR5190194	SAMN06212699		EDLB-CDC	4979612	60	239264	USA	NA	Human	4,[5],12:i:-	ST-34	2016-08-15	0	0	0	0	0	0	0	0	0	0	aph(6)-Id;aph(3'')-Ib	blaTEM-1B											sul2	tet(B)		Yes
SRR5195280	SAMN06135341		EDLB-CDC	5058432	53	280032	USA	NA	Human	4,[5],12:i:-	ST-34	2016-09-15	0	0	0	0	0	0	0	0	0	0	aph(3'')-Ib;aph(6)-Id	blaTEM-1B											sul2	tet(B)		Yes
SRR5195305	SAMN06243919		EDLB-CDC	4985828	53	262683	USA	NA	Human	4,[5],12:i:-	ST-34	2016-12-15	0	0	0	0	0	0	0	0	0	0	aph(6)-Id;aph(3'')-Ib	blaTEM-1B											sul2	tet(B)		Yes
SRR5197530	SAMN06244880		EDLB-CDC	4946065	60	280025	USA	NA	Human	4,[5],12:i:-	ST-34	2016-12-15	0	0	0	0	0	0	0	0	0	0	aph(6)-Id;aph(3'')-Ib	blaTEM-1B											sul2	tet(B)		Yes
SRR5209731	SAMN06251746		EDLB-CDC	5036762	57	185815	USA	NA	Human	4,[5],12:i:-	ST-34	2016-12-15	0	0	0	0	0	0	0	0	0	0	aph(3'')-Ib;aph(6)-Id	blaTEM-1B											sul2	tet(B)		Yes
SRR5209742	SAMN06277013		EDLB-CDC	4996718	83	282781	USA	NA	Human	4,[5],12:i:-	ST-34	2014-04-15	0	0	0	0	0	0	0	0	0	0	aph(3'')-Ib;aph(6)-Id	blaTEM-1B											sul2	tet(B)		Yes
SRR5217718	SAMN06270366		EDLB-CDC	5063000	51	237866	USA	NA	Human	4,[5],12:i:-	ST-34	2017-01-15	0	0	0	0	0	0	0	0	0	1	aph(3'')-Ib;aph(6)-Id	blaTEM-1B											sul2	tet(B)		Yes
SRR5217742	SAMN06274305		EDLB-CDC	4886189	85	227479	USA	NA	Human	4,[5],12:i:-	ST-34	2016-12-15	0	0	0	0	0	0	0	0	0	0	aph(3'')-Ib;aph(6)-Id	blaTEM-1B											sul2	tet(B)		Yes
SRR5217916	SAMN06270367		EDLB-CDC	4979944	56	239071	USA	NA	Human	4,[5],12:i:-	ST-34	2016-11-15	0	0	0	0	0	0	0	0	0	0	aph(6)-Id;aph(3'')-Ib	blaTEM-1B											sul2	tet(B)		Yes
SRR5221479	SAMN06276482		EDLB-CDC	5109857	62	280032	USA	NA	Human	4,[5],12:i:-	ST-34	2017-01-15	1	0	0	0	1	0	0	0	0	0	aph(6)-Id;aph(3'')-Ib	blaTEM-1B											sul2	tet(B)		Yes
SRR5231234	SAMN06288340		EDLB-CDC	4961982	57	236517	USA	NA	Human	4,[5],12:i:-	ST-34	2016-12-15	0	0	0	0	0	0	0	0	0	0														tet(B)		No
SRR5231240	SAMN06288282		EDLB-CDC	5044709	70	171861	USA	NA	Human	4,[5],12:i:-	ST-34	2016-12-15	0	0	0	0	0	0	0	0	0	0	aph(3'')-Ib;aph(6)-Id	blaTEM-1B											sul2	tet(B)		Yes
SRR5231290	SAMN06288276		EDLB-CDC	4942469	75	146347	USA	NA	Human	4,[5],12:i:-	ST-34	2016-12-15	0	0	0	0	0	0	0	0	0	0														tet(B)		No
SRR5238019	SAMN06308329		EDLB-CDC	5030401	61	236517	USA	NA	Other	4,[5],12:i:-	ST-34	2017-01-15	0	0	0	1	0	0	0	1	0	0	aph(6)-Id;aph(3'')-Ib	blaTEM-1B											sul2	tet(B)		Yes
SRR5238027	SAMN06308330		EDLB-CDC	4966241	61	251906	USA	NA	Human	4,[5],12:i:-	ST-34	2017-01-15	0	0	0	0	0	0	0	0	0	0	aph(3'')-Ib;aph(6)-Id	blaTEM-1B											sul2	tet(B)		Yes
SRR5238033	SAMN06285367		EDLB-CDC	5168937	74	236489	USA	NA	Human	4,[5],12:i:-	ST-34	2016-12-15	0	0	0	0	0	0	0	0	0	0	aadA2-like;aadA1;aac(3)-IId-like	blaCTX-M-55								cmlA1-like	qnrS1		sul3	tet(B);tet(A)	dfrA12-like	No
SRR5238123	SAMN06299447		EDLB-CDC	5012750	61	263448	USA	NA	Human	4,[5],12:i:-	ST-34	2016-08-15	0	0	0	0	0	0	0	0	0	0	aph(3'')-Ib;aph(6)-Id	blaTEM-116-like											sul2	tet(B)		No
SRR5238197	SAMN06293501		EDLB-CDC	4973012	48	237608	USA	NA	Other	4,[5],12:i:-	ST-34	2016-12-15	0	0	0	0	0	0	0	0	0	0	aph(3'')-Ib;aph(6)-Id	blaTEM-1B									qnrB19		sul2	tet(B)		Yes
SRR5238211	SAMN06299100		EDLB-CDC	4968409	50	239071	USA	NA	Human	4,[5],12:i:-	ST-34	2016-12-15	0	0	0	0	0	0	0	0	0	0	aph(3'')-Ib;aph(6)-Id	blaTEM-1B											sul2	tet(B)-like		Yes
SRR5238241	SAMN06299105		EDLB-CDC	5040960	60	214225	USA	NA	Human	4,[5],12:i:-	ST-34	2017-01-15	0	0	1	0	0	0	1	0	0	0	aph(6)-Id;aph(3'')-Ib	blaTEM-1B											sul2	tet(B)		Yes
SRR5238320	SAMN06288313		EDLB-CDC	5006403	60	223576	USA	NA	Human	4,[5],12:i:-	ST-34	2017-01-15	0	0	0	0	0	0	0	0	0	1														tet(B)		No
SRR5238323	SAMN06288315		EDLB-CDC	5110484	74	172499	USA	NA	Human	4,[5],12:i:-	ST-34	2017-01-15	0	0	0	0	0	0	0	0	0	0	aph(6)-Id;aadA1;aadA2;aph(3'')-Ib	blaTEM-1B								floR-like;cmlA1-like	qnrB19		sul2	tet(M)-like;tet(B)	dfrA12	Yes
SRR5238332	SAMN06288319		EDLB-CDC	5004236	59	185287	USA	NA	Human	4,[5],12:i:-	ST-34	2017-01-15	0	0	0	0	0	0	0	0	0	0	aph(3'')-Ib;aph(6)-Id	blaTEM-1B											sul2	tet(B)		Yes
SRR5249653	SAMN06312285		EDLB-CDC	4852781	51	203834	USA	NA	Human	4,[5],12:i:-	ST-34	2017-01-15	0	0	0	0	0	0	0	0	0	0	aph(6)-Id;aph(3'')-Ib	blaTEM-1B											sul2	tet(B)		Yes
SRR5249667	SAMN06312292		EDLB-CDC	4920631	59	233721	USA	NA	Human	4,[5],12:i:-	ST-34	2017-01-15	1	0	0	0	1	0	0	0	0	0		blaTEM-1B												tet(B)		No
SRR5249679	SAMN06318139		EDLB-CDC	4977941	47	227261	USA	NA	Human	4,[5],12:i:-	ST-34	2016-12-15	0	0	0	0	0	0	0	0	0	0														tet(B)		No
SRR5251045	SAMN06192265		EDLB-CDC	4944387	42	282781	USA	NA	Human	4,[5],12:i:-	ST-34	2016-12-15	0	0	0	0	0	0	0	0	0	0														tet(B)		No
SRR5253447	SAMN06320207		EDLB-CDC	4990532	59	198160	USA	NA	Human	4,[5],12:i:-	ST-34	2016-10-15	0	0	0	0	0	0	0	0	0	0	aph(6)-Id;aph(3'')-Ib	blaTEM-1B											sul2	tet(B)		Yes
SRR5253542	SAMN06319262		EDLB-CDC	4966522	59	199854	USA	NA	Human	4,[5],12:i:-	ST-34	2017-01-15	0	0	0	0	0	0	0	0	0	1	aph(6)-Id;aph(3'')-Ib	blaTEM-1B											sul2	tet(B)		Yes
SRR5260032	SAMN06276486		EDLB-CDC	4980611	62	180945	USA	NA	Human	4,[5],12:i:-	ST-34	2017-01-15	0	0	0	0	0	0	0	0	0	0														tet(B)		No
SRR5263947	SAMN06333697		EDLB-CDC	5083512	65	279001	USA	NA	Human	4,[5],12:i:-	ST-34	2016-08-15	0	0	0	0	0	0	0	0	0	0	aph(3')-Ia-like;aph(3'')-Ib;aph(6)-Id	blaTEM-1B											sul2	tet(B)		Yes
SRR5263950	SAMN06333699		EDLB-CDC	5061283	62	214298	USA	NA	Human	4,[5],12:i:-	ST-34	2016-08-15	1	0	0	0	1	0	0	0	0	0	aph(3')-Ia-like;aph(3'')-Ib;aph(6)-Id	blaTEM-1B											sul2	tet(B)		Yes
SRR5264006	SAMN06333725		EDLB-CDC	5057510	59	234443	USA	NA	Human	4,[5],12:i:-	ST-34	2016-08-15	0	0	0	0	0	0	0	0	1	0	aph(6)-Id;aph(3')-Ia-like;aph(3'')-Ib	blaTEM-1B											sul2	tet(B)		Yes
SRR5264009	SAMN06333724		EDLB-CDC	5156776	57	280032	USA	NA	Human	4,[5],12:i:-	ST-34	2016-08-15	0	0	0	0	0	0	0	0	0	0	aph(6)-Id;aph(3')-Ia-like;aph(3'')-Ib	blaTEM-1B											sul2	tet(B)		Yes
SRR5277763	SAMN06341089		EDLB-CDC	4993363	115	91975	USA	NA	Human	4,[5],12:i:-	ST-34	2016-12-15	0	0	0	0	0	0	0	0	0	0	aph(3'')-Ib;aph(6)-Id	blaTEM-1B											sul2	tet(B)		Yes
SRR5277767	SAMN06342384		EDLB-CDC	5007852	51	263448	USA	NA	Human	4,[5],12:i:-	ST-34	2016-08-15	1	0	0	0	1	0	0	0	0	0	aph(6)-Id;aph(3'')-Ib	blaTEM-1B-like											sul2	tet(B)		Yes
SRR5291613	SAMN06392805		EDLB-CDC	5020154	48	279427	USA	NA	Human	4,[5],12:i:-	ST-34	2017-01-15	0	0	0	0	0	0	0	0	0	0	aph(3'')-Ib;aph(6)-Id	blaTEM-1B											sul2	tet(B)		Yes
SRR5291620	SAMN06392804		EDLB-CDC	5096943	66	236517	USA	NA	Human	4,[5],12:i:-	ST-34	2017-01-15	0	0	0	0	0	0	0	0	0	0	aadA1;aph(3'')-Ib;aph(6)-Id;aph(3')-IIa-like;aadA2	blaTEM-1B								cmlA1-like	qnrB19		sul2	tet(M)-like;tet(B)	dfrA12	Yes
SRR5291655	SAMN06379716		EDLB-CDC	5043820	26	555356	USA	NA	Human	4,[5],12:i:-	ST-34	2017-01-15	0	0	0	0	0	0	0	0	0	0	aph(3'')-Ib;aph(6)-Id	blaTEM-1B											sul2	tet(B)		Yes
SRR5336047	SAMN06445843		EDLB-CDC	4964814	45	223575	USA	NA	Human	4,[5],12:i:-	ST-34	2017-01-15	0	0	0	0	0	0	0	0	0	0														tet(B)		No
SRR5341732	SAMN06464605		EDLB-CDC	5102598	64	278828	USA	NA	Human	4,[5],12:i:-	ST-34	2016-11-15	0	0	0	0	0	0	0	0	0	0	aph(3'')-Ib;aph(6)-Id	blaTEM-1B											sul2	tet(B)		Yes
SRR5360685	SAMN06553600		EDLB-CDC	4970360	48	252279	USA	NA	Human	4,[5],12:i:-	ST-34	2017-01-15	0	0	0	0	0	0	0	0	0	0	aph(6)-Id;aph(3'')-Ib	blaTEM-1B											sul2	tet(B)		Yes
SRR5360739	SAMN06368994		EDLB-CDC	5233822	84	225234	USA	NA	Human	4,[5],12:i:-	ST-34	2016-12-15	0	0	0	0	0	0	0	0	0	0	aadA2-like;aph(3')-Ia-like;aac(6')-IIc;aph(6)-Id;aph(3'')-Ib	blaSHV-12;blaTEM-1B					ere(A)-like			floR-like			sul2-like;sul1	tet(B)		Yes
SRR5360749	SAMN06320656		EDLB-CDC	4927762	84	115327	USA	NA	Human	4,[5],12:i:-	ST-34	2016-11-15	0	0	0	0	0	0	0	0	0	0	aph(6)-Id;aph(3'')-Ib	blaTEM-1B											sul2			No
SRR5360758	SAMN06320659		EDLB-CDC	4954099	73	180207	USA	NA	Human	4,[5],12:i:-	ST-34	2016-11-15	0	0	0	0	0	0	0	0	0	0	aph(3'')-Ib;aph(6)-Id	blaTEM-1B											sul2	tet(B)		Yes
SRR5360993	SAMN06320660		EDLB-CDC	4966852	61	199726	USA	NA	Human	4,[5],12:i:-	ST-34	2016-11-15	0	0	0	0	0	0	0	0	0	0	aph(3'')-Ib;aph(6)-Id	blaTEM-1B											sul2	tet(B)		Yes
SRR5361016	SAMN06564151		EDLB-CDC	5073494	55	239237	USA	NA	Human	4,[5],12:i:-	ST-34	2016-10-15	0	0	0	0	0	0	0	0	0	0	aph(6)-Id;aph(3')-Ia-like;aph(3'')-Ib	blaTEM-1B											sul2	tet(B)		Yes
SRR5361018	SAMN06475219		EDLB-CDC	4979283	45	237603	USA	NA	Human	4,[5],12:i:-	ST-34	2016-10-15	0	0	0	0	0	0	0	0	0	0	aph(6)-Id;aph(3'')-Ib	blaTEM-1B											sul2	tet(B)		Yes
SRR5361060	SAMN06547088		EDLB-CDC	5041082	56	278980	USA	NA	Human	4,[5],12:i:-	ST-34	2017-02-15	0	0	0	0	0	0	0	0	0	0	aph(3'')-Ib;aph(6)-Id	blaTEM-1B											sul2	tet(B)		Yes
SRR5361074	SAMN06564150		EDLB-CDC	5068781	57	270587	USA	NA	Human	4,[5],12:i:-	ST-34	2016-10-15	0	0	0	0	0	0	0	0	0	0	aph(3')-Ia-like;aph(3'')-Ib;aph(6)-Id	blaTEM-1B											sul2	tet(B)		Yes
SRR5361109	SAMN06320657		EDLB-CDC	4968035	69	199416	USA	NA	Human	4,[5],12:i:-	ST-34	2016-11-15	0	0	0	0	0	0	0	0	0	0	aph(6)-Id;aph(3'')-Ib	blaTEM-1B											sul2	tet(B)		Yes
SRR5361222	SAMN06564161		EDLB-CDC	4965668	62	238619	USA	NA	Human	4,[5],12:i:-	ST-34	2016-10-15	0	0	0	0	0	0	0	0	0	0	aph(3'')-Ib;aph(6)-Id	blaTEM-1B											sul2			No
SRR5379139	SAMN06625030		EDLB-CDC	4945215	47	280032	USA	NA	Human	4,[5],12:i:-	ST-34	2016-11-15	0	1	0	1	0	1	0	1	0	0	aph(3'')-Ib;aph(6)-Id	blaTEM-1B											sul2			No
SRR5380936	SAMN06638358		EDLB-CDC	5062457	46	279028	USA	NA	Human	4,[5],12:i:-	ST-34	2016-09-15	0	0	0	0	0	0	0	0	0	0	aph(3'')-Ib;aph(6)-Id;aph(3')-Ia-like	blaTEM-1B									qnrB5-like		sul2			No
SRR5380977	SAMN06629478		EDLB-CDC	4978288	38	278984	USA	NA	Other	4,[5],12:i:-	ST-34	2017-01-15	0	0	0	0	0	0	0	0	0	0	aph(6)-Id;aph(3'')-Ib	blaTEM-1B											sul2	tet(B)		Yes
SRR5382661	SAMN06641900		EDLB-CDC	5246980	82	236851	USA	NA	Human	4,[5],12:i:-	ST-34	2016-10-15	0	0	0	0	0	0	0	0	0	0	aph(6)-Id;aadA2-like;aac(6')-IIc;aph(3'')-Ib;aph(3')-Ia-like	blaTEM-1B					ere(A)-like				qnrB2		sul1;sul2-like	tet(B);tet(D)		Yes
SRR5387068	SAMN06642194		EDLB-CDC	5054542	53	238713	USA	NA	Human	4,[5],12:i:-	ST-34	2016-12-15	0	0	0	0	0	0	0	0	0	0	aph(3')-Ia-like;aph(3'')-Ib;aph(6)-Id	blaTEM-1B											sul2			No
SRR5387091	SAMN06642213		EDLB-CDC	5230635	74	199854	USA	NA	Human	4,[5],12:i:-	ST-34	2017-01-15	0	0	0	0	0	0	0	0	0	0	aac(6')-IIc;aadA2-like;aph(3'')-Ib;aph(6)-Id	blaTEM-1B					ere(A)-like			catA2-like			sul1;sul2	tet(B)	dfrA18-like	Yes
SRR5387093	SAMN06642211		EDLB-CDC	5233471	87	199650	USA	NA	Human	4,[5],12:i:-	ST-34	2017-01-15	0	0	0	1	0	0	0	1	0	0	aph(3'')-Ib;aac(6')-IIc;aph(6)-Id;aadA2-like	blaTEM-1B					ere(A)-like			catA2-like			sul1;sul2	tet(B)	dfrA18-like	Yes
SRR5387101	SAMN06642223		EDLB-CDC	4985049	64	226079	USA	NA	Human	4,[5],12:i:-	ST-34	2017-01-15	0	0	0	0	0	0	0	0	0	0	aph(3'')-Ib;aph(6)-Id	blaTEM-1B											sul2	tet(B)		Yes
SRR5387127	SAMN06645425		EDLB-CDC	5191089	58	278937	USA	NA	Human	4,[5],12:i:-	ST-34	2017-02-15	0	0	0	0	0	0	0	0	0	0	aph(6)-Id;aadA2-like;strA	blaSHV-12;blaTEM-1B								catA2-like			sul1;sul2	tet(B)	dfrA18-like	Yes
SRR5408954	SAMN06662097		EDLB-CDC	5046846	46	357813	USA	NA	Human	4,[5],12:i:-	ST-34	2017-02-15	0	0	1	0	0	0	1	0	0	0	aph(6)-Id;aph(3'')-Ib	blaTEM-1B											sul2	tet(B)		Yes
SRR5408988	SAMN06661481		EDLB-CDC	4981860	58	279917	USA	NA	Human	4,[5],12:i:-	ST-34	2016-11-15	0	0	0	0	0	0	0	0	0	0	aph(6)-Id;aph(3'')-Ib	blaCMY-2;blaTEM-1B								floR-like			sul2-like	tet(A)-like		No
SRR5409065	SAMN06669328		EDLB-CDC	5010312	59	278992	USA	NA	Human	4,[5],12:i:-	ST-34	2017-03-15	0	0	0	0	0	0	0	0	1	0	aph(6)-Id;aph(3'')-Ib	blaTEM-1B											sul2	tet(B)		Yes
SRR5409138	SAMN06660793		EDLB-CDC	4967785	58	197293	USA	NA	Human	4,[5],12:i:-	ST-34	2017-01-15	0	1	0	0	0	1	0	0	0	0	aph(6)-Id;aph(3'')-Ib	blaTEM-1B											sul2	tet(B)		Yes
SRR5413281	SAMN06645628		EDLB-CDC	4983139	66	236489	USA	NA	Human	4,[5],12:i:-	ST-34	2017-02-15	1	0	0	0	1	0	0	0	0	0														tet(B)		No
SRR5413706	SAMN06672012		EDLB-CDC	4968901	52	228496	USA	NA	Human	4,[5],12:i:-	ST-34	2017-03-15	0	0	0	0	0	0	0	0	0	0	aph(6)-Id;aph(3'')-Ib	blaTEM-1B											sul2	tet(B)		Yes
SRR5418877	SAMN06677438		EDLB-CDC	4993922	65	236489	USA	NA	Human	4,[5],12:i:-	ST-34	2017-02-15	0	0	0	0	0	0	0	0	0	0	aph(3'')-Ib;aph(6)-Id	blaTEM-1B											sul2	tet(B)		Yes
SRR5418887	SAMN06677795		EDLB-CDC	4969184	41	251240	USA	NA	Human	4,[5],12:i:-	ST-34	2017-03-15	0	0	0	0	0	0	0	0	0	0	aph(3'')-Ib;aph(6)-Id	blaTEM-1B											sul2	tet(B)		Yes
SRR5429765	SAMN06688837		EDLB-CDC	4970045	64	280032	USA	NA	Human	4,[5],12:i:-	ST-34	2016-09-15	0	0	0	0	0	0	0	0	0	0	aph(6)-Id;aph(3'')-Ib	blaTEM-1B											sul2	tet(B)		Yes
SRR5429780	SAMN06689006		EDLB-CDC	4984889	58	280032	USA	NA	Human	4,[5],12:i:-	ST-34	2017-02-15	0	0	0	0	0	0	0	0	1	0	aph(3')-Ia-like;aph(3'')-Ib;aph(6)-Id	blaTEM-1B											sul2	tet(B)		Yes
SRR5429812	SAMN06689010		EDLB-CDC	5101512	55	279529	USA	NA	Human	4,[5],12:i:-	ST-34	2017-03-15	0	0	0	0	0	0	0	0	0	0	aph(3')-Ia-like													tet(B)		No
SRR5429848	SAMN06680630		EDLB-CDC	4960889	43	383067	USA	NA	Human	4,[5],12:i:-	ST-34	2017-03-15	0	0	0	0	0	0	0	0	0	0	aph(3'')-Ib;aph(6)-Id	blaTEM-1B											sul2	tet(B)		Yes
SRR5436962	SAMN06690249		EDLB-CDC	4987212	49	280031	USA	NA	Other	4,[5],12:i:-	ST-34	2016-07-15	0	0	0	0	0	0	0	0	0	0														tet(B)		No
SRR5437013	SAMN06704517		EDLB-CDC	4994013	56	177714	USA	NA	Human	4,[5],12:i:-	ST-34	2017-03-15	0	0	1	0	0	0	1	0	0	0	aph(6)-Id;aph(3'')-Ib	blaTEM-1B											sul2	tet(B)		Yes
SRR5438418	SAMN06704572		EDLB-CDC	4974353	43	282781	USA	NA	Human	4,[5],12:i:-	ST-34	2016-12-15	0	0	1	0	0	0	1	0	0	0											qnrB19			tet(B)		No
SRR5438420	SAMN06704573		EDLB-CDC	5007052	43	282781	USA	NA	Human	4,[5],12:i:-	ST-34	2017-01-15	0	0	0	0	0	0	0	0	0	0														tet(B)		No
SRR5440602	SAMN06704720		EDLB-CDC	5047580	65	236517	USA	NA	Human	4,[5],12:i:-	ST-34	2016-09-15	0	0	0	0	0	0	0	0	0	0	aph(3'')-Ib;aph(6)-Id	blaTEM-1B											sul2	tet(B)		Yes
SRR5440619	SAMN06704710		EDLB-CDC	4967042	46	279091	USA	NA	Human	4,[5],12:i:-	ST-34	2016-09-15	0	0	1	0	0	0	1	0	0	0	aph(3'')-Ib;aph(6)-Id	blaTEM-1B											sul2	tet(B)		Yes
SRR5440647	SAMN06711262		EDLB-CDC	5177272	58	281325	USA	NA	Human	4,[5],12:i:-	ST-34	2017-03-15	0	0	0	0	0	0	0	0	0	0	ant(2'')-Ia;aph(3'')-Ib;aph(6)-Id	blaCMY-2;blaTEM-1B								floR-like;cmlA1-like	qnrB19		sul2	tet(A)-like;tet(B)		Yes
SRR5440661	SAMN06711271		EDLB-CDC	4966575	46	278979	USA	NA	Human	4,[5],12:i:-	ST-34	2017-03-15	0	0	0	0	0	0	0	0	0	0	aph(3'')-Ib;aph(6)-Id	blaTEM-1B											sul2	tet(B)		Yes
SRR5459297	SAMN06760897		EDLB-CDC	4968967	45	522054	USA	NA	Human	4,[5],12:i:-	ST-34	2016-08-15	0	0	0	0	0	0	0	0	0	0	aph(6)-Id;aph(3'')-Ib	blaTEM-1B											sul2	tet(B)		Yes
SRR5459303	SAMN06765411		EDLB-CDC	5047864	86	184449	USA	NA	Human	4,[5],12:i:-	ST-34	2017-03-15	0	0	0	0	0	0	0	0	0	0	aph(3')-Ia-like;aph(3'')-Ib;aph(6)-Id	blaTEM-1B											sul2	tet(B)		Yes
SRR5459322	SAMN06760120		EDLB-CDC	4970039	59	244841	USA	NA	Human	4,[5],12:i:-	ST-34	2016-09-15	0	0	0	0	0	0	0	0	0	0	aph(3'')-Ib;aph(6)-Id	blaTEM-1B											sul2	tet(B)		Yes
SRR5459677	SAMN06732549		EDLB-CDC	4955356	50	235399	USA	NA	Human	4,[5],12:i:-	ST-34	2017-02-15	1	0	0	0	1	0	0	0	0	0														tet(B)		No
SRR5460910	SAMN06759918		EDLB-CDC	5009875	63	263448	USA	NA	Human	4,[5],12:i:-	ST-34	2016-08-15	0	0	0	0	0	0	0	0	0	0	aph(3'')-Ib;aph(6)-Id	blaTEM-1B-like											sul2	tet(B)		Yes
SRR5483460	SAMN06764682		EDLB-CDC	5041331	43	382728	USA	NA	Human	4,[5],12:i:-	ST-34	2017-03-15	0	0	0	0	0	0	0	0	0	0	aph(6)-Id;aph(3'')-Ib	blaTEM-1B											sul2	tet(B)		Yes
SRR5483462	SAMN06764673		EDLB-CDC	4988769	63	185625	USA	NA	Human	4,[5],12:i:-	ST-34	2016-08-15	0	0	0	0	0	0	0	0	0	0	aph(6)-Id;aph(3'')-Ib	blaTEM-1B											sul2	tet(B)		Yes
SRR5486213	SAMN06829556		EDLB-CDC	5000188	68	282782	USA	NA	Human	4,[5],12:i:-	ST-34	2016-11-15	0	0	0	0	0	0	0	0	0	0	aph(3'')-Ib;aph(6)-Id	blaTEM-1B											sul2	tet(B)		Yes
SRR5486223	SAMN06828240		EDLB-CDC	4910568	38	329646	USA	NA	Human	4,[5],12:i:-	ST-34	2016-09-15	0	0	0	0	0	0	0	0	0	0	aph(3'')-Ib;aph(6)-Id	blaTEM-1B											sul2			No
SRR5486410	SAMN06812053		EDLB-CDC	4969283	49	280032	USA	NA	Human	4,[5],12:i:-	ST-34	2016-11-15	0	0	0	0	0	0	0	0	0	0	aph(6)-Id;aph(3'')-Ib	blaTEM-1B											sul2	tet(B)		Yes
SRR5486426	SAMN06812057		EDLB-CDC	4973416	68	203628	USA	NA	Human	4,[5],12:i:-	ST-34	2016-10-15	0	0	0	0	0	0	0	0	0	0											qnrB19			tet(B)		No
SRR5486746	SAMN06829082		EDLB-CDC	5100543	59	223703	USA	NA	Human	4,[5],12:i:-	ST-34	2017-03-15	0	0	0	1	0	0	0	1	0	0	aph(6)-Id;aph(3')-Ia-like;aph(3'')-Ib	blaTEM-1B											sul2	tet(B)		Yes
SRR5501045	SAMN06841401		EDLB-CDC	4970931	54	239267	USA	NA	Human	4,[5],12:i:-	ST-34	2017-03-15	1	0	0	0	1	0	0	0	0	0	aph(3'')-Ib;aph(6)-Id	blaTEM-1B											sul2	tet(B)		Yes
SRR5508184	SAMN06854169		EDLB-CDC	5001908	41	276820	USA	NA	Human	4,[5],12:i:-	ST-34	2016-07-15	0	0	0	0	0	0	0	0	0	0														tet(B)		No
SRR5508260	SAMN06847855		EDLB-CDC	5000653	53	280025	USA	NA	Human	4,[5],12:i:-	ST-34	2017-02-15	0	0	0	1	0	0	0	1	0	0	aph(3'')-Ib;aph(6)-Id	blaTEM-1B											sul2	tet(B)		Yes
SRR5508272	SAMN06854164		EDLB-CDC	4991909	37	280032	USA	NA	Human	4,[5],12:i:-	ST-34	2016-07-15	0	0	0	0	0	0	0	0	0	0														tet(B)		No
SRR5508337	SAMN06847856		EDLB-CDC	5021451	58	280025	USA	NA	Human	4,[5],12:i:-	ST-34	2017-02-15	0	1	0	0	0	0	0	0	0	0	aph(6)-Id;aph(3'')-Ib	blaTEM-1B											sul2	tet(B)		Yes
SRR5574798	SAMN06045452		EDLB-CDC	4968093	25	775472	USA	NA	Human	4,[5],12:i:-	ST-34	2016-09-15	0	0	0	0	0	0	0	0	0	0	aph(3'')-Ib;aph(6)-Id	blaTEM-1B											sul2	tet(B)		Yes
SRR5574877	SAMN06883749		EDLB-CDC	4981666	57	282781	USA	NA	Human	4,[5],12:i:-	ST-34	2016-09-15	0	0	0	0	0	0	0	0	0	0	aph(3'')-Ib;aph(6)-Id	blaTEM-1B											sul2	tet(B)		Yes
SRR5576523	SAMN06915725		EDLB-CDC	4959717	60	236489	USA	NA	Human	4,[5],12:i:-	ST-34	2017-01-15	0	0	1	0	0	0	1	0	1	0	aph(6)-Id;aph(3')-Ia-like;aph(3'')-Ib	blaTEM-1B											sul2			No
SRR5576532	SAMN06915729		EDLB-CDC	5264706	90	132945	USA	NA	Human	4,[5],12:i:-	ST-34	2017-01-15	0	0	0	0	0	0	0	0	0	0	aph(3')-Ia-like;aadA2-like;aac(6')-IIc	blaSHV-12;blaTEM-1B					ere(A)-like			catA2-like			sul1;sul2	tet(B)		No
SRR5576544	SAMN06915734		EDLB-CDC	4970046	110	90214	USA	NA	Human	4,[5],12:i:-	ST-34	2017-01-15	0	0	0	0	0	0	0	0	0	0	aph(3'')-Ib;aph(6)-Id	blaTEM-1B											sul2	tet(B)		Yes
SRR5576553	SAMN07124452		EDLB-CDC	5052155	45	288508	USA	NA	Human	4,[5],12:i:-	ST-34	2017-01-15	0	0	0	1	0	0	0	1	0	0	aph(6)-Id;aph(3'')-Ib	blaTEM-1B											sul2	tet(B)		Yes
SRR5578708	SAMN06915730		EDLB-CDC	4998101	63	185709	USA	NA	Human	4,[5],12:i:-	ST-34	2017-01-15	0	0	0	0	0	0	0	0	1	0	aph(6)-Id;aph(3'')-Ib	blaTEM-1B											sul2	tet(B)		Yes
SRR5578814	SAMN06062365		EDLB-CDC	5318082	133	90174	USA	NA	Human	4,[5],12:i:-	ST-34	2016-11-15	0	0	0	0	0	0	0	0	0	0	aph(3')-Ia-like;aadA2-like;aac(6')-IIc;aph(6)-Id	blaSHV-12;blaTEM-1B					ere(A)-like				qnrB2		sul1;sul2	tet(B);tet(D)	dfrA18-like	No
SRR5584007	SAMN06891158		EDLB-CDC	5079594	66	280032	USA	NA	Human	4,[5],12:i:-	ST-34	2016-10-15	0	0	0	0	0	0	0	0	0	0	aph(3')-Ia-like;aph(3'')-Ib;aph(6)-Id	blaTEM-1B											sul2	tet(B)		Yes
SRR5584055	SAMN05790831		EDLB-CDC	5028576	48	280032	USA	NA	Human	4,[5],12:i:-	ST-34	2016-08-15	0	0	0	0	0	0	0	0	0	0														tet(B)		No
SRR5585208	SAMN05936242		EDLB-CDC	4968988	38	282781	USA	NA	Human	4,[5],12:i:-	ST-34	2013-08-15	1	1	0	1	1	1	0	1	1	0	aph(6)-Id;aph(3'')-Ib	blaTEM-1B											sul2	tet(B)		Yes
SRR5586305	SAMN06891168		EDLB-CDC	4979604	60	236489	USA	NA	Human	4,[5],12:i:-	ST-34	2016-10-15	0	0	0	0	0	0	0	0	0	0	aph(3'')-Ib;aph(6)-Id	blaTEM-1B											sul2	tet(B)		Yes
SRR5586383	SAMN06891165		EDLB-CDC	4971290	67	275503	USA	NA	Human	4,[5],12:i:-	ST-34	2016-10-15	0	1	0	0	0	1	0	0	0	0	aph(6)-Id;aph(3'')-Ib	blaTEM-1B											sul2	tet(B)		Yes
SRR5591004	SAMN07159560		EDLB-CDC	4986787	63	280032	USA	NA	Human	4,[5],12:i:-	ST-34	2013-09-15	1	1	0	0	1	1	0	0	1	0	aph(3'')-Ib;aph(6)-Id	blaTEM-1B											sul2	tet(B)		Yes
SRR5605753	SAMN07138507		EDLB-CDC	5018567	75	171862	USA	NA	Human	4,[5],12:i:-	ST-34	2017-02-15	0	0	0	0	0	0	0	0	0	0	aph(3'')-Ib;aph(6)-Id	blaTEM-1B											sul2	tet(B)		Yes
SRR5628556	SAMN07160215		EDLB-CDC	5008600	60	280032	USA	NA	Human	4,[5],12:i:-	ST-34	2016-06-15	0	0	0	0	0	0	0	0	0	0	aph(3'')-Ib;aph(6)-Id	blaTEM-1B											sul2	tet(B)		Yes
SRR5628562	SAMN07159137		EDLB-CDC	5034903	76	142584	USA	NA	Human	4,[5],12:i:-	ST-34	2017-01-15	0	1	0	0	0	1	0	0	0	0											qnrB5-like			tet(B)		No
SRR5628623	SAMN07162808		EDLB-CDC	4965069	51	280025	USA	NA	Human	4,[5],12:i:-	ST-34	2016-11-15	0	0	0	0	0	0	0	0	0	0	aph(3'')-Ib;aph(6)-Id	blaTEM-1B											sul2	tet(B)		Yes
SRR5640220	SAMN06847831		EDLB-CDC	4974806	73	149888	USA	NA	Human	4,[5],12:i:-	ST-34	2016-12-15	0	0	0	0	0	0	0	0	0	0											qnrB19			tet(B)		No
SRR5642185	SAMN07177566		EDLB-CDC	4957258	55	239263	USA	NA	Human	4,[5],12:i:-	ST-34	2016-11-15	0	0	0	1	0	0	0	1	0	0	aph(3'')-Ib;aph(6)-Id	blaTEM-1B									qnrB19		sul2	tet(B)		Yes
SRR5659585	SAMN07194007		EDLB-CDC	4972017	56	280032	USA	NA	Human	4,[5],12:i:-	ST-34	2016-11-15	0	0	0	0	0	0	0	0	0	0	aph(3'')-Ib;aph(6)-Id	blaTEM-1B-like											sul2	tet(B)		Yes
SRR5659605	SAMN07194016		EDLB-CDC	5086610	62	280032	USA	NA	Human	4,[5],12:i:-	ST-34	2016-11-15	0	0	0	0	0	0	0	0	0	0	aph(3'')-Ib;aph(6)-Id	blaTEM-1B-like											sul2	tet(B)		Yes
SRR5725183	SAMN07260948		EDLB-CDC	4972029	43	555617	USA	NA	Human	4,[5],12:i:-	ST-34	2015-06-15	0	0	0	0	0	0	0	0	0	0	aph(6)-Id;aph(3'')-Ib	blaTEM-1B											sul2			No
SRR5725196	SAMN07260957		EDLB-CDC	5044833	60	349675	USA	NA	Human	4,[5],12:i:-	ST-34	2015-09-15	0	0	0	0	0	0	0	0	0	1	aph(6)-Id;aph(3'')-Ib	blaTEM-1B											sul2	tet(B)		Yes
SRR5725228	SAMN07261000		EDLB-CDC	5112283	143	278949	USA	NA	Human	4,[5],12:i:-	ST-34	2015-02-15	0	0	0	0	0	0	0	0	0	0	aph(3'')-Ib;aph(6)-Id	blaTEM-1B									qnrB19		sul2	tet(A);tet(B)		Yes
SRR5740032	SAMN07268411		EDLB-CDC	5071045	44	441012	USA	NA	Human	4,[5],12:i:-	ST-34	2015-01-15	0	0	0	0	0	0	0	0	0	0	aph(3'')-Ib;aph(6)-Id	blaTEM-1B;blaCMY-2											sul2	tet(B)		Yes
SRR5740044	SAMN07268421		EDLB-CDC	5063254	73	280025	USA	NA	Human	4,[5],12:i:-	ST-34	2015-02-15	0	0	0	0	0	0	0	0	0	0	aph(6)-Id;aph(3'')-Ib	blaTEM-1B											sul2	tet(B)		Yes
SRR5742154	SAMN07255688		EDLB-CDC	4971067	28	490630	USA	NA	Human	4,[5],12:i:-	ST-34	2017-01-15	0	0	0	0	0	0	0	0	1	0	aph(3'')-Ib;aph(6)-Id	blaTEM-1B											sul2	tet(B)		Yes
SRR5756387	SAMN07277932		EDLB-CDC	5058874	82	282781	USA	NA	Human	4,[5],12:i:-	ST-34	2015-01-15	0	0	0	0	0	0	0	0	1	0	ant(2'')-Ia;aph(6)-Id;aadA2;aph(3'')-Ib	blaTEM-1B											sul2;sul1	tet(B)		Yes
SRR5761356	SAMN07274481		EDLB-CDC	4973835	68	175204	USA	NA	Human	4,[5],12:i:-	ST-34	2016-10-15	0	0	0	0	0	0	0	0	1	0	aph(6)-Id;aph(3'')-Ib	blaTEM-1B											sul2	tet(B)		Yes
SRR5765054	SAMN07261500		EDLB-CDC	4963823	53	239264	USA	NA	Human	4,[5],12:i:-	ST-34	2016-08-15	0	0	0	0	0	0	0	0	0	0														tet(B)		No
SRR5799657	SAMN07279995		EDLB-CDC	4970891	45	263554	USA	NA	Human	4,[5],12:i:-	ST-34	2016-11-15	0	1	0	0	0	1	0	0	0	0														tet(B)		No
SRR5799659	SAMN07279992		EDLB-CDC	4973724	41	282781	USA	NA	Human	4,[5],12:i:-	ST-34	2016-10-15	0	0	0	0	0	0	0	0	0	0														tet(B)		No
SRR5799666	SAMN07279988		EDLB-CDC	4979464	38	440314	USA	NA	Human	4,[5],12:i:-	ST-34	2016-10-15	0	0	0	0	0	0	0	0	0	0														tet(B)		No
SRR5812322	SAMN07315473		EDLB-CDC	5114137	114	90337	USA	NA	Human	4,[5],12:i:-	ST-34	2017-02-15	0	0	0	0	0	0	0	0	0	0	aph(6)-Id;aph(3'')-Ib	blaTEM-1B											sul2	tet(B)		Yes
SRR5820946	SAMN07338920		EDLB-CDC	5043290	60	177735	USA	NA	Human	4,[5],12:i:-	ST-34	2016-11-15	0	0	0	0	0	0	0	0	0	0	aph(3'')-Ib;aph(6)-Id	blaTEM-1B											sul2	tet(B)		Yes
SRR5822023	SAMN07342318		EDLB-CDC	4975804	60	282781	USA	NA	Human	4,[5],12:i:-	ST-34	2016-12-15	0	0	0	0	0	0	0	0	0	0	aph(6)-Id;aph(3'')-Ib	blaCTX-M-55;blaTEM-1B									qnrS1		sul2	tet(B)		Yes
SRR5832639	SAMN07342316		EDLB-CDC	4967525	46	316045	USA	NA	Human	4,[5],12:i:-	ST-34	2016-12-15	0	0	0	0	0	0	0	0	0	0	aph(3'')-Ib;aph(6)-Id	blaCTX-M-55;blaTEM-1B									qnrS1		sul2	tet(B)		Yes
SRR5832644	SAMN07342315		EDLB-CDC	4966460	56	282781	USA	NA	Human	4,[5],12:i:-	ST-34	2016-12-15	0	0	0	0	0	0	0	0	0	0	aph(6)-Id;aph(3'')-Ib	blaTEM-1B;blaCTX-M-55									qnrS1		sul2	tet(B)		Yes
SRR5832651	SAMN07342319		EDLB-CDC	4949051	56	224389	USA	NA	Human	4,[5],12:i:-	ST-34	2016-12-15	0	0	1	0	0	0	1	0	0	0	aph(6)-Id;aph(3'')-Ib	blaTEM-1B											sul2	tet(B)		Yes
SRR5832657	SAMN07342317		EDLB-CDC	5000523	62	239264	USA	NA	Human	4,[5],12:i:-	ST-34	2017-03-15	0	0	1	0	0	0	1	0	0	0	aph(3'')-Ib;aph(6)-Id	blaTEM-1B;blaCTX-M-55									qnrS1		sul2	tet(B)		Yes
SRR5868147	SAMN07415503		EDLB-CDC	5035661	62	282781	USA	NA	Human	4,[5],12:i:-	ST-34	2015-08-15	0	1	0	0	0	1	0	0	0	0	aph(6)-Id;aph(3'')-Ib	blaTEM-1B											sul2	tet(B)		Yes
SRR5868282	SAMN07415539		EDLB-CDC	5070001	55	282781	USA	NA	Human	4,[5],12:i:-	ST-34	2015-05-15	0	0	0	0	0	0	0	0	0	0	aph(6)-Id;aph(3'')-Ib	blaTEM-1B											sul2	tet(B)		Yes
SRR5868292	SAMN07415546		EDLB-CDC	4997773	50	325686	USA	NA	Human	4,[5],12:i:-	ST-34	2015-07-15	0	0	0	0	0	0	0	0	0	0	aph(6)-Id;aph(3'')-Ib	blaTEM-1B											sul2	tet(B)		Yes
SRR5874808	SAMN07418928		EDLB-CDC	5000368	48	440812	USA	NA	Human	4,[5],12:i:-	ST-34	2015-08-15	0	0	0	0	0	0	0	0	0	0	aph(6)-Id;aph(3'')-Ib	blaTEM-1B											sul2	tet(B)		Yes
SRR5874811	SAMN07418964		EDLB-CDC	4919076	66	441012	USA	NA	Human	4,[5],12:i:-	ST-34	2015-09-15	0	0	0	0	0	0	0	0	0	0	aph(3'')-Ib;aph(6)-Id	blaTEM-1B											sul2	tet(B)		Yes
SRR5876685	SAMN07414746		EDLB-CDC	5095945	58	251310	USA	NA	Human	4,[5],12:i:-	ST-34	2016-12-15	0	0	0	0	0	0	0	0	0	0	aph(6)-Id;aph(4)-Ia;aac(3)-IVa-like;aph(3'')-Ib	blaTEM-1B											sul2	tet(B)		Yes
SRR5876687	SAMN07414747		EDLB-CDC	4982234	51	280025	USA	NA	Human	4,[5],12:i:-	ST-34	2016-12-15	0	0	0	0	0	0	0	0	0	0	aph(6)-Id;aph(3'')-Ib	blaTEM-1B											sul2	tet(B)		Yes
SRR5888646	SAMN07415575		EDLB-CDC	5015862	66	239264	USA	NA	Human	4,[5],12:i:-	ST-34	2016-11-15	0	0	0	0	0	0	0	0	0	0	aph(3'')-Ib;aph(6)-Id	blaTEM-1B											sul2	tet(B)		Yes
SRR5896125	SAMN07449806		EDLB-CDC	5188663	61	275536	USA	NA	Human	4,[5],12:i:-	ST-34	2015-03-15	0	0	0	0	0	0	0	0	0	0	aph(3')-Ia;ant(2'')-Ia;aadA2;aph(3'')-Ib;aph(6)-Id	blaTEM-1B;blaCMY-2								cmlA1-like;floR-like			sul2;sul1-like	tet(B);tet(A)-like	dfrA12	Yes
SRR5908428	SAMN07431116		EDLB-CDC	5090668	60	239264	USA	NA	Human	4,[5],12:i:-	ST-34	2016-12-15	0	0	0	0	0	0	0	0	0	0	aph(6)-Id;aph(3'')-Ib	blaTEM-1B											sul2	tet(B)		Yes
SRR5920076	SAMN07445514		EDLB-CDC	4976869	61	270591	USA	NA	Human	4,[5],12:i:-	ST-34	2017-01-15	0	0	0	0	0	0	0	0	0	0	aph(6)-Id;aph(3'')-Ib	blaTEM-1B											sul2	tet(B)		Yes
SRR5920223	SAMN07445509		EDLB-CDC	5290553	74	251292	USA	NA	Human	4,[5],12:i:-	ST-34	2017-01-15	0	0	0	0	0	0	0	0	0	0	aadA2-like;aph(3')-Ia-like;aac(6')-IIc;aph(6)-Id	blaTEM-1B;blaSHV-12					ere(A)-like						sul2-like;sul1	tet(D);tet(B)	dfrA18-like	No
SRR5927255	SAMN07498465		EDLB-CDC	5025585	82	440259	USA	NA	Human	4,[5],12:i:-	ST-34	2015-06-15	0	0	0	0	0	0	0	0	0	0	aph(3'')-Ib;aph(3')-Ia-like;aph(6)-Id	blaTEM-1B											sul2	tet(A)-like;tet(B)		Yes
SRR5929628	SAMN07445516		EDLB-CDC	5044299	54	251288	USA	NA	Human	4,[5],12:i:-	ST-34	2017-01-15	0	1	0	0	0	1	0	0	0	0	aph(3'')-Ib;aph(6)-Id	blaTEM-1B											sul2	tet(B)		Yes
SRR5934141	SAMN07508361		EDLB-CDC	5094870	114	440827	USA	NA	Human	4,[5],12:i:-	ST-34	2015-06-15	0	0	0	0	0	0	0	0	0	0	aph(3'')-Ib;aph(6)-Id	blaTEM-1B											sul2	tet(B)		Yes
SRR5235493	SAMN06307787		USDA-FSIS	5028166	51	150078	USA	NC	Food product	4,[5],12:i:-	ST-34	2017-07-01	0	0	0	0	0	0	0	0	0	0														tet(B)		No
SRR5328091	SAMN06553729		USDA-FSIS	5058736	54	186678	USA	NC	Food product	4,[5],12:i:-	ST-34	2017-07-01	0	0	0	0	0	0	0	0	0	0														tet(B)		No
SRR5365046	SAMN06624508		USDA-FSIS	5055635	64	223017	USA	NC	Livestock	4,[5],12:i:-	ST-34	2017-07-01	0	0	0	0	0	0	0	0	0	0	aph(3'')-Ib;aph(6)-Id	blaTEM-1B											sul2	tet(B)		Yes
SRR5365054	SAMN06624529		USDA-FSIS	5024343	53	222466	USA	NC	Livestock	4,[5],12:i:-	ST-34	2017-07-01	0	0	0	0	0	0	0	0	0	0														tet(B)		No
SRR5386728	SAMN06322120		CFSAN	5104741	56	236517	USA	NC	Other	4,[5],12:i:-	ST-34	2015-07-01	0	0	0	0	0	0	0	0	0	0	aph(3'')-Ib;aph(6)-Id;aph(3')-Ia-like	blaTEM-1B											sul2	tet(B)		Yes
SRR5486037	SAMN06847129		USDA-FSIS	5123024	71	137134	USA	NC	Food product	4,[5],12:i:-	ST-34	2017-07-01	0	0	0	0	0	0	0	0	0	0	aph(3')-Ia-like													tet(B)		No
SRR5647071	SAMN07195298		USDA-FSIS	5109224	65	174647	USA	NC	Food product	4,[5],12:i:-	ST-34	2017-07-01	1	0	0	0	1	0	0	0	0	0	aph(3')-Ia-like;aph(6)-Id;aph(3'')-Ib	blaTEM-1B											sul2	tet(B)		Yes
SRR5801109	SAMN07312836		USDA-FSIS	5112586	51	279023	USA	NC	Livestock	4,[5],12:i:-	ST-34	2017-07-01	0	0	0	0	0	0	0	0	0	0	aph(3')-Ia-like;aph(3'')-Ib;aph(6)-Id	blaTEM-1B											sul2	tet(B)		Yes
SRR5808868	SAMN07327480		USDA-FSIS	5110657	58	236517	USA	NC	Livestock	4,[5],12:i:-	ST-34	2017-07-01	0	0	0	0	0	0	0	0	0	0	aph(6)-Id;aph(3')-Ia-like;aph(3'')-Ib	blaTEM-1B											sul2	tet(B)		Yes
SRR5819710	SAMN07340731		USDA-FSIS	5038014	45	280024	USA	NC	Food product	4,[5],12:i:-	ST-34	2017-07-01	0	0	1	0	0	0	1	0	0	0	aph(3'')-Ib;aph(6)-Id	blaTEM-1B											sul2	tet(B)		Yes
SRR6042810	SAMN07656062		USDA-FSIS	5019060	53	236417	USA	NC	Livestock	4,[5],12:i:-	ST-34	2017-07-01	0	0	0	0	0	0	0	0	0	0														tet(B)		No
SRR5418505	SAMN06330654		CFSAN	5005667	59	239237	USA	NE	Livestock	4,[5],12:i:-	ST-34	2016-08-10	0	0	0	0	0	0	0	0	0	0	aph(3'')-Ib;aph(6)-Id	blaTEM-1B									qnrB19		sul2	tet(B)		Yes
SRR5862979	SAMN07410422		USDA-FSIS	4942232	52	179131	USA	NE	Livestock	4,[5],12:i:-	ST-34	2017-07-01	0	0	0	0	0	0	0	0	0	0	aph(3'')-Ib;aph(6)-Id	blaTEM-1B											sul2			No
SRR6113317	SAMN07714841		USDA-FSIS	4997251	62	194680	USA	NE	Food product	4,[5],12:i:-	ST-34	2017-07-01	1	0	0	0	1	0	0	0	0	0	aph(3'')-Ib;aph(6)-Id	blaTEM-1B											sul2	tet(B)		Yes
SRR5804893	SAMN07312301		USDA-FSIS	5131826	59	186617	USA	NJ	Food product	4,[5],12:i:-	ST-34	2017-07-01	0	0	1	0	0	0	1	0	0	0	aph(3'')-Ib;aph(6)-Id;aph(3')-Ia-like	blaTEM-1B											sul2	tet(B)		Yes
SRR5229516	SAMN06291491		USDA-FSIS	5076097	64	213722	USA	NY	Food product	4,[5],12:i:-	ST-34	2016-07-01	0	0	0	0	0	0	0	0	0	0	aph(3'')-Ib;aph(6)-Id;aph(3')-Ia-like	blaTEM-1B											sul2	tet(B)		Yes
SRR5930152	SAMN07501480		USDA-FSIS	5079489	61	223017	USA	NY	Food product	4,[5],12:i:-	ST-34	2017-07-01	0	0	0	0	0	0	0	0	0	0	aph(3')-Ia-like;aph(3'')-Ib;aph(6)-Id	blaTEM-1B											sul2	tet(B)		Yes
SRR5470923	SAMN06824370		USDA-FSIS	5123299	68	196322	USA	OH	Livestock	4,[5],12:i:-	ST-34	2017-07-01	0	0	0	0	0	0	0	0	0	1	aph(6)-Id-like;aph(3')-Ia-like;aph(3'')-Ib	blaTEM-1B								floR-like			sul2	tet(B);tet(A)-like		Yes
SRR5865379	SAMN07411228		USDA-FSIS	4872991	53	197991	USA	OH	Livestock	4,[5],12:i:-	ST-34	2017-07-01	0	0	0	0	0	0	0	0	0	0														tet(B)		No
SRR6049196	SAMN07664342		USDA-FSIS	5303597	71	171862	USA	OH	Food product	4,[5],12:i:-	ST-34	2017-07-01	0	0	0	0	0	0	0	0	0	0	aph(4)-Ia;aac(3)-IVa-like;aph(6)-Id;aph(3'')-Ib	blaTEM-1B											sul2	tet(X)-like;tet(B)		Yes
SRR5704987	SAMN07250890		USDA-FSIS	4932842	58	236002	USA	OK	Livestock	4,[5],12:i:-	ST-34	2017-07-01	0	0	0	1	0	0	0	1	0	0	aph(3'')-Ib;aph(6)-Id	blaTEM-1B									qnrB19		sul2	tet(B)		Yes
SRR5498152	SAMN06882358		USDA-FSIS	5097196	62	221525	USA	OR	Food product	4,[5],12:i:-	ST-34	2017-07-01	0	0	0	0	0	0	0	0	0	0	aph(3')-Ia-like;aph(6)-Id;aph(3'')-Ib	blaTEM-1B											sul2	tet(B)		Yes
SRR5099198	SAMN06128987		USDA-FSIS	4964462	55	223703	USA	PA	Food product	4,[5],12:i:-	ST-34	2016-07-01	0	0	0	0	0	0	0	0	0	0	aph(6)-Id;aph(3'')-Ib	blaTEM-1B											sul2	tet(B)		Yes
SRR5277200	SAMN06352061		USDA-FSIS	4875978	65	197759	USA	PA	Food product	4,[5],12:i:-	ST-34	2017-07-01	0	0	0	0	0	0	0	0	0	0														tet(B)		No
SRR5762338	SAMN07283972		USDA-FSIS	5113585	55	204876	USA	PA	Food product	4,[5],12:i:-	ST-34	2017-07-01	0	0	0	0	0	0	0	0	0	0	aph(3')-Ia-like													tet(B)		No
SRR5852334	SAMN07371053		USDA-FSIS	5042824	56	223024	USA	PA	Food product	4,[5],12:i:-	ST-34	2017-07-01	0	0	0	0	0	0	0	0	0	0														tet(B)		No
SRR5376278	SAMN06642020		USDA-FSIS	5143280	69	224173	USA	PR	Food product	4,[5],12:i:-	ST-34	2017-07-01	0	0	0	0	0	0	0	0	0	0														tet(B)		No
SRR5471238	SAMN06826834		USDA-FSIS	5054151	67	150107	USA	PR	Food product	4,[5],12:i:-	ST-34	2017-07-01	0	1	0	0	0	1	0	0	0	0														tet(B)		No
SRR5496769	SAMN06882417		USDA-FSIS	5166804	52	239071	USA	PR	Food product	4,[5],12:i:-	ST-34	2017-07-01	0	0	0	0	0	0	0	0	1	0														tet(B)		No
SRR5130022	SAMN06179719		USDA-FSIS	4971884	57	223703	USA	SD	Food product	4,[5],12:i:-	ST-34	2016-07-01	0	0	0	0	0	0	0	0	0	0	aph(3'')-Ib;aph(6)-Id	blaTEM-1B											sul2	tet(B)		Yes
SRR5387537	SAMN06648126		CFSAN	5063504	58	237866	USA	SD	Livestock	4,[5],12:i:-	ST-34	2016-12-12	0	0	0	0	0	0	0	0	0	1	aph(3'')-Ib;aph(6)-Id	blaTEM-1B											sul2	tet(B)		Yes
SRR5388888	SAMN06647804		USDA-FSIS	4893291	58	223703	USA	TN	Food product	4,[5],12:i:-	ST-34	2017-07-01	0	0	0	0	0	0	0	0	0	0	aph(6)-Id;aph(3'')-Ib	blaTEM-1B											sul2	tet(B)		Yes
SRR5684040	SAMN07237763		USDA-FSIS	4965669	55	199726	USA	TN	Livestock	4,[5],12:i:-	ST-34	2017-07-01	0	0	0	0	0	0	0	0	0	0	aph(6)-Id;aph(3'')-Ib	blaTEM-1B											sul2	tet(B)		Yes
SRR3136819	SAMN04388345		CFSAN	4986147	52	236489	USA	TX	Other	4,[5],12:i:-	ST-34	2015-06-26	1	0	0	0	1	0	0	0	0	0	aph(6)-Id;aph(3'')-Ib	blaTEM-1B											sul2	tet(B)		Yes
SRR5091852	SAMN06127077		USDA-FSIS	4931277	60	174645	USA	TX	Livestock	4,[5],12:i:-	ST-34	2016-07-01	0	0	0	0	0	0	0	0	0	0	aph(6)-Id;aph(3'')-Ib	blaTEM-1B											sul2	tet(B)		Yes
SRR5955209	SAMN07519840		USDA-FSIS	4955748	45	280032	USA	TX	Food product	4,[5],12:i:-	ST-34	2017-07-01	0	0	0	1	0	0	0	1	0	0	aph(3'')-Ib;aph(6)-Id	blaTEM-1B											sul2	tet(B)		Yes
SRR5819523	SAMN07340495		USDA-FSIS	5093571	72	162400	USA	UT	Livestock	4,[5],12:i:-	ST-34	2017-07-01	0	0	0	0	0	0	0	0	1	0	aac(3)-VIa-like;aadA1;aph(6)-Id;aph(3'')-Ib	blaTEM-1B											sul2;sul1	tet(B)		Yes
SRR5093739	SAMN06129002		USDA-FSIS	5164122	58	223017	USA	VA	Livestock	4,[5],12:i:-	ST-34	2016-07-01	0	0	0	0	0	0	0	0	0	0	aph(6)-Id;aph(3'')-Ib	blaCMY-2;blaTEM-1B								floR-like	qnrB19		sul2	tet(A)-like;tet(B)		Yes
SRR5133947	SAMN06189216		USDA-FSIS	5111580	69	169147	USA	VA	Food product	4,[5],12:i:-	ST-34	2016-07-01	0	0	0	0	0	0	0	0	0	0	aph(3')-Ia-like															No
SRR5196051	SAMN06251007		USDA-FSIS	5054580	57	209155	USA	VA	Livestock	4,[5],12:i:-	ST-34	2016-07-01	0	0	0	0	0	0	0	0	0	0	aph(3')-Ia-like;aph(6)-Id;aph(3'')-Ib	blaTEM-1B											sul2	tet(B)		Yes
SRR5201063	SAMN06256215		USDA-FSIS	5137880	65	199243	USA	VA	Food product	4,[5],12:i:-	ST-34	2016-07-01	0	0	0	0	0	0	0	0	0	0	aph(3'')-Ib;aph(6)-Id;aph(3')-Ia-like	blaTEM-1B											sul2	tet(B)		Yes
SRR5344860	SAMN06602779		USDA-FSIS	5125569	76	174402	USA	VA	Food product	4,[5],12:i:-	ST-34	2017-07-01	0	0	1	1	0	0	1	1	0	0	aph(6)-Id;aph(3')-Ia-like;aph(3'')-Ib	blaTEM-1B											sul2	tet(B)		Yes
SRR5901865	SAMN07451277		USDA-FSIS	5057559	58	223703	USA	VA	Food product	4,[5],12:i:-	ST-34	2017-07-01	0	0	0	0	0	0	0	0	0	0	aph(3'')-Ib;aph(6)-Id	blaTEM-1B											sul2	tet(B)		Yes
SRR5087347	SAMN06111813		CFSAN	5058542	77	150207	USA	WA	Livestock	4,[5],12:i:-	ST-34	2016-11-15	0	0	0	0	0	0	0	0	0	0	aph(3'')-Ib;aph(6)-Id	blaTEM-1B											sul2	tet(B)		Yes
SRR5223609	SAMN06289188		USDA-FSIS	4969829	55	223701	USA	WA	Food product	4,[5],12:i:-	ST-34	2017-07-01	0	0	0	0	0	0	0	0	0	1	aph(6)-Id;aph(3'')-Ib	blaTEM-1B											sul2	tet(B)		Yes
SRR5496006	SAMN06860605		USDA-FSIS	5072053	58	180861	USA	WA	Food product	4,[5],12:i:-	ST-34	2017-07-01	0	0	0	0	0	0	0	0	0	0	aph(6)-Id;aph(3'')-Ib	blaTEM-1B											sul2	tet(B)		Yes
SRR5077939	SAMN06111680		USDA-FSIS	4975187	58	223308	USA	WI	Food product	4,[5],12:i:-	ST-34	2016-07-01	0	0	0	1	0	0	0	1	0	0	aph(6)-Id;aph(3'')-Ib	blaTEM-1B											sul2	tet(B)		Yes
SRR5077961	SAMN06111702		USDA-FSIS	4984504	63	161017	USA	WI	Food product	4,[5],12:i:-	ST-34	2016-07-01	0	0	0	1	0	0	0	1	0	1	aph(6)-Id;aph(3'')-Ib	blaTEM-1B											sul2	tet(B)		Yes
SRR5684083	SAMN07237726		USDA-FSIS	5105615	66	162883	USA	WI	Livestock	4,[5],12:i:-	ST-34	2017-07-01	0	0	0	0	0	0	0	0	0	0	aph(6)-Id;aph(3'')-Ib;aph(3')-Ia-like	blaTEM-1B;blaCMY-2											sul2	tet(B)		Yes
SRR6010217	SAMN07608134		USDA-FSIS	4991374	95	116130	USA	WI	Food product	4,[5],12:i:-	ST-34	2015-07-01	0	0	0	1	0	0	0	1	0	0	aph(6)-Id;aph(3'')-Ib	blaTEM-1B											sul2	tet(B)		Yes
SRR6143713	SAMN07746388		USDA-FSIS	4996203	70	185627	USA	WI	Food product	4,[5],12:i:-	ST-34	2016-07-01	0	0	0	0	0	0	0	0	0	0	aph(6)-Id;aph(3'')-Ib	blaTEM-1B											sul2	tet(B)		Yes
SRR3933715	SAMN05372114		EDLB-CDC	4970653	41	554412	USA	WY	Human	4,[5],12:i:-	ST-34	2016-04-15	0	0	0	0	0	0	0	0	0	0	aph(6)-Id;aph(3'')-Ib	blaTEM-1B											sul2	tet(B)		Yes
SRR3933718	SAMN05372118		EDLB-CDC	4975712	39	325482	USA	WY	Human	4,[5],12:i:-	ST-34	2016-05-15	0	0	0	0	0	0	0	0	0	0	aph(3'')-Ib;aph(6)-Id	blaTEM-1B											sul2	tet(B)		Yes
SRR4273716	SAMN05736662		EDLB-CDC	4976121	26	440259	USA	WY	Human	4,[5],12:i:-	ST-34	2015-11-15	0	0	0	1	0	0	0	1	0	0	aph(3'')-Ib;aph(6)-Id	blaTEM-1B											sul2	tet(B)		Yes
SRR4434853	SAMN05908956		EDLB-CDC	4973827	42	377898	USA	WY	Human	4,[5],12:i:-	ST-34	2015-11-15	0	0	0	0	0	0	0	0	0	0	aph(6)-Id;aph(3'')-Ib	blaTEM-1B											sul2	tet(B)		Yes
SRR4447197	SAMN05908954		EDLB-CDC	4964802	50	210799	USA	WY	Human	4,[5],12:i:-	ST-34	2015-07-15	1	0	0	0	1	0	0	0	0	0	aph(3'')-Ib;aph(6)-Id	blaTEM-1B											sul2	tet(B)		Yes
SRR4447202	SAMN05908955		EDLB-CDC	5053997	51	223292	USA	WY	Human	4,[5],12:i:-	ST-34	2015-08-15	1	0	0	0	1	0	0	0	0	0	aph(6)-Id;aph(3'')-Ib	blaTEM-1B											sul2	tet(B)		Yes
SRR4447203	SAMN05908953		EDLB-CDC	4969257	39	325482	USA	WY	Other	4,[5],12:i:-	ST-34	2015-04-15	0	0	0	0	0	0	0	0	0	0	aph(3'')-Ib;aph(6)-Id	blaTEM-1B											sul2	tet(B)		Yes
SRR5023233	SAMN06009773		EDLB-CDC	4966740	51	188545	USA	WY	Other	4,[5],12:i:-	ST-34	2016-10-15	0	0	0	0	0	0	0	0	0	0	aph(6)-Id;aph(3'')-Ib	blaTEM-1B											sul2	tet(B)		Yes
SRR5081563	SAMN06101747		EDLB-CDC	4957969	36	320474	USA	WY	Other	4,[5],12:i:-	ST-34	2016-11-15	0	0	0	0	0	0	0	0	0	0	aph(6)-Id;aph(3'')-Ib	blaTEM-1B											sul2	tet(B)		Yes
SRR5081566	SAMN06101742		EDLB-CDC	4973315	47	251276	USA	WY	Human	4,[5],12:i:-	ST-34	2015-02-15	0	0	0	0	0	0	0	0	0	0	aph(6)-Id;aph(3'')-Ib	blaTEM-1B											sul2	tet(B)		Yes
SRR5110834	SAMN06135431		EDLB-CDC	4983210	48	316083	USA	WY	Human	4,[5],12:i:-	ST-34	2016-11-15	0	0	0	0	0	0	0	0	0	0	aph(3'')-Ib;aph(6)-Id	blaTEM-1B											sul2	tet(B)		Yes
SRR5368976	SAMN06611244		EDLB-CDC	4969069	33	555356	USA	WY	Human	4,[5],12:i:-	ST-34	2014-04-15	0	0	0	0	0	0	0	0	0	0	aph(3'')-Ib;aph(6)-Id	blaTEM-1B											sul2	tet(B)		Yes
SRR5379268	SAMN06611243		EDLB-CDC	4966572	31	325482	USA	WY	Human	4,[5],12:i:-	ST-34	2014-04-15	1	0	0	0	1	0	0	0	0	0	aph(6)-Id;aph(3'')-Ib	blaTEM-1B											sul2	tet(B)		Yes
SRR5379273	SAMN06611242		EDLB-CDC	5022813	25	554151	USA	WY	Human	4,[5],12:i:-	ST-34	2013-08-15	1	1	0	0	1	1	0	0	1	1	aph(3'')-Ib;aph(6)-Id	blaTEM-1B											sul2	tet(B)		Yes
SRR5379294	SAMN06611240		EDLB-CDC	4994699	33	555356	USA	WY	Human	4,[5],12:i:-	ST-34	2013-04-15	1	0	0	0	1	0	0	0	0	0	aph(3'')-Ib;aph(6)-Id	blaTEM-1B											sul2	tet(B)		Yes
SRR5409141	SAMN06661608		EDLB-CDC	4975591	45	280032	USA	WY	Other	4,[5],12:i:-	ST-34	2017-03-15	1	1	1	0	1	1	1	0	0	1	aph(3'')-Ib;aph(6)-Id	blaTEM-1B											sul2	tet(B)		Yes
SRR5628645	SAMN07163294		EDLB-CDC	4932902	84	140534	USA	WY	Human	4,[5],12:i:-	ST-34	2014-04-15	0	0	0	0	0	0	0	0	0	0	aph(3'')-Ib;aph(6)-Id	blaTEM-1B											sul2	tet(B)		Yes
SRR3115211	SAMN04388321		CFSAN	5053405	50	237866	USA	NC	Livestock	4,[5],12:i:-	ST-34	2015-02-13	0	0	0	0	0	0	0	0	0	0	aph(6)-Id;aph(3'')-Ib	blaTEM-1B											sul2	tet(B)		Yes
SRR3295666	SAMN04577213		FDA	4996898	91	150399	USA	NC	Livestock	4,[5],12:i:-	ST-34	2014-07-01	0	0	1	0	0	0	1	0	0	0	aph(3'')-Ib;aph(6)-Id	blaTEM-1B									qnrB19		sul2	tet(B)		Yes
SRR3383827	SAMN04856237		USDA-FSIS	5113023	45	282781	USA	NC	Food product	4,[5],12:i:-	ST-34	2016-07-01	0	0	0	0	0	0	0	0	0	0	aph(3'')-Ib;aph(6)-Id;aph(3')-Ia-like	blaTEM-1B											sul2	tet(B)		Yes
SRR3476377	SAMN04942610		USDA-FSIS	5170615	100	108306	USA	NC	Livestock	4,[5],12:i:-	ST-34	2016-07-01	0	0	0	0	0	0	0	0	0	0	aph(6)-Id;aph(3'')-Ib	blaTEM-1B											sul2	tet(B)		Yes
SRR3203829	SAMN04530403		USDA-FSIS	5269369	114	110306	USA	NE	Livestock	4,[5],12:i:-	ST-34	2015-07-01	0	1	0	0	0	1	0	0	0	0	aadA2-like;aacA4;aph(3')-Ia-like;aac(6')-IIc	blaSHV-12;blaTEM-1B					ere(A)-like			catA2-like	qnrB2;aac(6')-Ib-cr-like		sul1;sul2	tet(B);tet(D)		No
SRR3995468	SAMN05505559		USDA-FSIS	5152904	82	134966	USA	NE	Food product	4,[5],12:i:-	ST-34	2016-07-01	0	1	0	0	0	1	0	0	0	0	aph(6)-Id;aph(3'')-Ib	blaTEM-1B									qnrB19-like		sul2	tet(B)		Yes
SRR4293043	SAMN05821159		USDA-FSIS	5191545	56	227389	USA	NE	Food product	4,[5],12:i:-	ST-34	2016-07-01	0	0	0	0	0	0	0	0	0	0	aadA2;aph(3'')-Ib;aph(6)-Id	blaCMY-2								floR-like			sul1;sul2	tet(B);tet(A)-like	dfrA12	No
SRR4893111	SAMN05977910		USDA-FSIS	5028577	65	236517	USA	NE	Food product	4,[5],12:i:-	ST-34	2016-07-01	0	0	0	0	0	0	0	0	0	0														tet(B)		No
SRR3295633	SAMN04577180		FDA	4994296	74	239264	USA	NH	Livestock	4,[5],12:i:-	ST-34	2014-07-01	0	0	0	0	0	0	0	0	0	1	aph(3'')-Ib;aph(6)-Id	blaTEM-1B											sul2	tet(B)		Yes
SRR3667090	SAMN05249501		USDA-FSIS	4984351	67	133335	USA	NJ	Livestock	4,[5],12:i:-	ST-34	2016-07-01	0	0	0	0	0	0	0	0	0	0														tet(B)		No
SRR4434216	SAMN05928261		USDA-FSIS	5053730	72	149709	USA	NJ	Livestock	4,[5],12:i:-	ST-34	2016-07-01	0	0	0	0	0	0	0	0	0	0	aph(6)-Id;aph(3'')-Ib	blaTEM-1B											sul2	tet(B)		Yes
SRR3295516	SAMN04576600		FDA	5099349	67	280032	USA	NM	Food product	4,[5],12:i:-	ST-34	2015-07-01	0	0	0	0	0	0	0	0	1	0	aph(3'')-Ib;aph(6)-Id	blaTEM-1B;blaCMY-2											sul2	tet(B)		Yes
SRR2124357	SAMN02918690		CFSAN	5046154	73	172173	USA	NY	Other	4,[5],12:i:-	ST-34	2010-07-14	1	1	1	1	1	1	1	1	1	1	aph(6)-Id;aph(3'')-Ib	blaTEM-1B								floR-like			sul2	tet(B);tet(A)-like		Yes
SRR2152996	SAMN03795473		CFSAN	4968883	50	282781	USA	NY	Human	4,[5],12:i:-	ST-34	2015-06-15	0	1	0	0	0	1	0	0	0	0														tet(B)		No
SRR2153006	SAMN03795476		CFSAN	4982638	60	280032	USA	NY	Human	4,[5],12:i:-	ST-34	2015-06-15	0	0	0	0	0	0	0	0	0	0	aph(6)-Id;aph(3'')-Ib	blaTEM-1B											sul2	tet(B)		Yes
SRR2156567	SAMN03795463		CFSAN	5055687	118	139335	USA	NY	Human	4,[5],12:i:-	ST-34	2015-05-15	0	1	0	0	0	1	0	0	1	0	aph(3'')-Ib;aph(6)-Id	blaTEM-1B											sul2	tet(B)-like		Yes
SRR2567199	SAMN03894397			5060882	57	280032	USA	NY	Food product	4,[5],12:i:-	ST-34	2013-07-01	1	1	1	0	1	1	1	0	0	1	aph(3'')-Ib;aph(6)-Id	blaTEM-1B											sul2	tet(B)		Yes
SRR2981208	SAMN03795395		CFSAN	4993479	54	278988	USA	NY	Human	4,[5],12:i:-	ST-34	2015-04-15	0	0	0	0	0	0	0	0	0	0														tet(B)		No
SRR3000018	SAMN04337216		USDA-FSIS	5000273	76	150047	USA	NY	Livestock	4,[5],12:i:-	ST-34	2015-07-01	0	0	0	0	0	0	0	0	1	0	aph(3'')-Ib;aph(6)-Id	blaTEM-1B											sul2	tet(B)		Yes
SRR3115315	SAMN04437876			5091898	57	282781	USA	NY	Human	4,[5],12:i:-	ST-34	2015-09-15	0	0	0	0	0	0	0	0	1	0	aph(3')-Ia-like;aadA2;aph(3'')-Ib;aph(6)-Id	blaTEM-1B;blaCMY-2								floR-like			sul2;sul1-like	tet(B);tet(M)-like;tet(A)-like	dfrA12	Yes
SRR3115316	SAMN04437877			5070303	48	279917	USA	NY	Human	4,[5],12:i:-	ST-34	2015-09-15	0	0	0	0	0	0	0	0	1	0	aadA2;aph(3')-Ia-like;aph(3'')-Ib;aph(6)-Id	blaCMY-2								floR-like			sul1-like;sul2	tet(M)-like;tet(A)-like	dfrA12	No
SRR3115317	SAMN04437878			5093779	62	251360	USA	NY	Human	4,[5],12:i:-	ST-34	2015-10-15	0	0	0	0	0	0	0	0	0	0	aph(3')-Ia-like;aadA2;aph(3'')-Ib;aph(6)-Id	blaCMY-2;blaTEM-1B								floR-like			sul2;sul1-like	tet(A)-like;tet(M)-like;tet(B)	dfrA12	Yes
SRR3115318	SAMN04437879			5092333	64	209263	USA	NY	Human	4,[5],12:i:-	ST-34	2015-10-15	0	0	0	0	0	0	0	0	0	0	aph(3')-Ia-like;aadA2;aph(3'')-Ib;aph(6)-Id	blaTEM-1B;blaCMY-2								floR-like			sul2;sul1-like	tet(B);tet(M)-like;tet(A)-like	dfrA12	Yes
SRR3180035	SAMN04501546		USDA-FSIS	4962462	74	135128	USA	NY	Livestock	4,[5],12:i:-	ST-34	2015-07-01	0	0	0	0	0	0	0	0	0	0	aph(3'')-Ib;aph(6)-Id	blaTEM-1B											sul2	tet(B)		Yes
SRR3383293	SAMN04855045		USDA-FSIS	5120058	68	192151	USA	NY	Food product	4,[5],12:i:-	ST-34	2016-07-01	0	0	0	0	0	0	0	0	0	0	aph(3')-Ia-like;aph(3'')-Ib;aph(6)-Id	blaTEM-1B											sul2			No
SRR4123994	SAMN03795307		CFSAN	5003420	58	224701	USA	NY	Human	4,[5],12:i:-	ST-34	2015-02-15	0	0	0	0	0	0	0	0	0	0	aph(3'')-Ib-like;aph(6)-Id	blaTEM-1B											sul2	tet(A)	dfrA14-like	No
SRR4124057	SAMN03795321		CFSAN	5182538	51	236002	USA	NY	Human	4,[5],12:i:-	ST-34	2015-03-15	0	0	0	0	0	0	0	0	0	0	aac(3)-VIa-like;aph(3'')-Ib;aph(6)-Id;aph(3')-Ia-like	blaTEM-1B											sul2;sul1	tet(B);tet(C)-like		Yes
SRR4124060	SAMN03795325		CFSAN	5051093	50	236002	USA	NY	Human	4,[5],12:i:-	ST-34	2015-03-15	0	0	0	0	0	0	0	0	0	0	aph(6)-Id;aph(3'')-Ib	blaTEM-1B											sul2	tet(B)-like		Yes
SRR4243144	SAMN03795347		CFSAN	4995514	62	199854	USA	NY	Human	4,[5],12:i:-	ST-34	2015-04-15	0	0	0	0	0	0	0	0	0	0	aph(3'')-Ib;aph(6)-Id	blaTEM-1B											sul2	tet(B)		Yes
SRR5006490	SAMN06006077		USDA-FSIS	4983592	68	171862	USA	NY	Food product	4,[5],12:i:-	ST-34	2016-07-01	0	0	0	0	0	0	0	0	0	0	aph(3')-Ia-like;aph(3'')-Ib;aph(6)-Id-like	blaTEM-1B											sul2	tet(B)		Yes
SRR3110488	SAMN04388309		CFSAN	5076586	48	248694	USA	OH	Livestock	4,[5],12:i:-	ST-34	2015-01-06	0	0	0	0	0	0	0	0	0	1	aph(3'')-Ib;aph(6)-Id	blaTEM-1B											sul2	tet(B)		Yes
SRR3085614	SAMN04384241		USDA-FSIS	5058267	69	143778	USA	OK	Livestock	4,[5],12:i:-	ST-34	2015-07-01	0	0	0	0	0	0	0	0	0	0	aph(3'')-Ib;aph(6)-Id	blaTEM-1B											sul2	tet(B)		Yes
SRR3110502	SAMN04388301		CFSAN	5039620	139	114133	USA	OK	Livestock	4,[5],12:i:-	ST-34	2014-11-26	0	1	0	1	0	1	0	1	0	0	aph(6)-Id;aph(3'')-Ib	blaTEM-1B											sul2	tet(B)		Yes
SRR3156389	SAMN04481394		USDA-FSIS	5027891	87	131307	USA	OK	Livestock	4,[5],12:i:-	ST-34	2015-07-01	0	0	0	0	0	0	0	0	0	0	aph(3'')-Ib;aph(6)-Id	blaTEM-1B									qnrB19-like		sul2	tet(B)		Yes
SRR3295703	SAMN04577250		FDA	5079488	59	239264	USA	OK	Livestock	4,[5],12:i:-	ST-34	2014-07-01	0	0	0	0	0	0	0	0	0	0	aph(6)-Id;aph(3'')-Ib	blaTEM-1B											sul2	tet(B)		Yes
SRR3475885	SAMN04942707		USDA-FSIS	5062379	68	143695	USA	OK	Livestock	4,[5],12:i:-	ST-34	2016-07-01	0	0	0	0	0	0	0	0	0	0	aph(3'')-Ib;aph(6)-Id	blaTEM-1B											sul2	tet(B)		Yes
SRR3475889	SAMN04942715		USDA-FSIS	5035988	64	171862	USA	OK	Livestock	4,[5],12:i:-	ST-34	2016-07-01	0	0	0	0	0	0	0	0	0	0														tet(B)		No
SRR3295685	SAMN04577232		FDA	4986032	96	280031	USA	OR	Livestock	4,[5],12:i:-	ST-34	2014-07-01	0	0	0	0	0	0	0	0	0	0	aph(3'')-Ib;aph(6)-Id	blaTEM-1B											sul2	tet(B)		Yes
SRR3148341	SAMN04461474		USDA-FSIS	5114464	43	329724	USA	PA	Livestock	4,[5],12:i:-	ST-34	2015-07-01	0	0	0	0	0	0	0	0	0	0	aph(6)-Id;aph(3'')-Ib	blaTEM-1B											sul2	tet(B)		Yes
SRR3996614	SAMN05509066		USDA-FSIS	4944449	67	171862	USA	PA	Food product	4,[5],12:i:-	ST-34	2016-07-01	0	0	0	0	0	0	0	0	0	0														tet(B)		No
SRR4124052	SAMN03795318		CFSAN	5062840	55	278503	USA	PA	Human	4,[5],12:i:-	ST-34	2015-03-15	0	0	0	0	0	0	0	0	0	0	aph(3')-Ia-like;aadA2;aph(6)-Id;aph(3'')-Ib	blaCMY-2;blaTEM-1B								floR-like			sul2-like;sul1	tet(A)-like;tet(M)-like	dfrA12	No
SRR3475847	SAMN04942663		USDA-FSIS	4968642	60	223336	USA	PR	Food product	4,[5],12:i:-	ST-34	2016-07-01	0	0	0	0	0	0	0	0	0	0	aph(3'')-Ib;aph(6)-Id	blaTEM-1B											sul2	tet(B)		Yes
SRR3574515	SAMN05163678		USDA-FSIS	5116338	64	192151	USA	PR	Food product	4,[5],12:i:-	ST-34	2015-07-01	0	0	0	0	0	0	0	0	1	0	aph(3'')-Ib;aph(3')-Ia;aadA3-like												sul3;sul2	tet(B)		No
SRR3148312	SAMN04461478		USDA-FSIS	5010042	50	203880	USA	SC	Livestock	4,[5],12:i:-	ST-34	2015-07-01	0	0	0	0	0	0	0	0	0	0	aph(6)-Id;aph(3'')-Ib	blaTEM-1B											sul2	tet(B)		Yes
SRR3295964	SAMN04577511		FDA	5027720	66	251293	USA	SC	Livestock	4,[5],12:i:-	ST-34	2014-07-01	0	0	0	0	0	0	0	0	0	0	aph(6)-Id;aph(3'')-Ib	blaTEM-1B									qnrB5-like;qnrB19;qnrB19		sul2	tet(B)		Yes
SRR3533163	SAMN05001758		USDA	5227777	43	405251	USA	SC	Food product	4,[5],12:i:-	ST-34	2016-07-01	0	0	0	0	0	0	0	0	0	0		blaSHV-12									qnrB19-like					No
SRR2962659	SAMN04240652		CFSAN	5586278	148	150041	USA	SD	Other	4,[5],12:i:-	ST-34	2015-07-01	0	0	0	0	0	0	0	0	0	0	aac(3)-IIa;aadA2-like;aac(6')-IIc;aacA4;aph(3')-Ia-like;rmtE;aph(3'')-Ib;aph(6)-Id	blaTEM-1B-like;blaSHV-12;blaCMY-2					erm(B)-like;mph(A);ere(A)-like			floR-like	aac(6')-Ib-cr-like;qnrB2		sul1;sul2	tet(B);tet(A)-like;tet(D)	dfrA18-like	Yes
SRR3062408	SAMN04240729		CFSAN	4992681	72	236517	USA	SD	Other	4,[5],12:i:-	ST-34	2015-07-01	0	0	0	0	0	0	0	0	0	0	aph(6)-Id;aph(3'')-Ib	blaTEM-1B									qnrB19		sul2	tet(B)		Yes
SRR5000215	SAMN05781520		CFSAN	5026982	73	279800	USA	SD	Livestock	4,[5],12:i:-	ST-34	2016-06-14	0	0	0	0	0	0	0	0	0	0	ant(2'')-Ia;aph(3')-Ia-like;aph(3'')-Ib;armA;aph(6)-Id;aadA2-like	blaTEM-1B					msr(E);mph(E)						sul2;sul1	tet(B)		Yes
SRR3062671	SAMN04376238		USDA-FSIS	4944827	69	135128	USA	TX	Livestock	4,[5],12:i:-	ST-34	2015-07-01	0	0	0	0	0	0	0	0	0	0	aph(6)-Id;aph(3'')-Ib	blaTEM-1B											sul2			No
SRR3098263	SAMN04396256		USDA-FSIS	4975955	68	171862	USA	TX	Livestock	4,[5],12:i:-	ST-34	2015-07-01	0	0	0	0	0	0	0	0	0	0	aph(3'')-Ib;aph(6)-Id	blaTEM-1B											sul2	tet(B)		Yes
SRR3110493	SAMN04388314		CFSAN	5086496	64	218607	USA	TX	Livestock	4,[5],12:i:-	ST-34	2015-01-15	0	0	0	0	0	0	0	0	0	0		blaTEM-1B												tet(B)		No
SRR3115214	SAMN04388330		CFSAN	4985769	115	90338	USA	TX	Livestock	4,[5],12:i:-	ST-34	2015-03-24	0	0	0	0	0	0	0	0	0	0	aph(6)-Id;aph(3'')-Ib	blaTEM-1B											sul2	tet(B)		Yes
SRR3115220	SAMN04388327		CFSAN	5268127	92	131272	USA	TX	Livestock	4,[5],12:i:-	ST-34	2015-03-06	0	0	0	0	0	0	0	0	0	1	aph(6)-Id;aph(3')-Ia-like;aph(3'')-Ib;aac(6')-IIc	blaTEM-1B					ere(A)-like			floR-like	qnrB2		sul2-like;sul1	tet(B)	dfrA18-like	Yes
SRR3131117	SAMN04388339		CFSAN	5085058	90	172232	USA	TX	Livestock	4,[5],12:i:-	ST-34	2015-05-15	0	0	0	0	0	0	0	0	0	0	aph(6)-Id;aadA1;aph(3')-Ia;aadA2;aph(3'')-Ib	blaTEM-1B					lnu(F)-like			floR-like;cmlA1-like	qnrS1		sul2;sul3	tet(B);tet(M)-like	dfrA12	Yes
SRR3148237	SAMN04461527		USDA-FSIS	5012155	52	266378	USA	TX	Food product	4,[5],12:i:-	ST-34	2015-07-01	0	0	0	0	0	0	0	0	0	0	aph(3'')-Ib;aph(6)-Id	blaTEM-1B											sul2	tet(B)		Yes
SRR3159935	SAMN04482642		USDA-FSIS	4967139	104	88056	USA	TX	Livestock	4,[5],12:i:-	ST-34	2016-07-01	0	0	0	0	0	0	0	0	0	0	aph(6)-Id;aph(3'')-Ib	blaTEM-1B											sul2	tet(B)		Yes
SRR3295855	SAMN04577402		FDA	4953715	63	282781	USA	TX	Livestock	4,[5],12:i:-	ST-34	2014-07-01	0	0	0	0	0	0	0	0	0	0														tet(B)		No
SRR3475864	SAMN04942664		USDA-FSIS	5054134	72	192151	USA	TX	Food product	4,[5],12:i:-	ST-34	2016-07-01	0	0	0	0	0	0	0	0	0	0	aph(6)-Id;aph(3'')-Ib	blaTEM-1B											sul2	tet(B)		Yes
SRR3618592	SAMN05195093		USDA-FSIS	4964019	69	171861	USA	TX	Livestock	4,[5],12:i:-	ST-34	2016-07-01	0	0	0	0	0	0	0	0	0	0	aph(6)-Id;aph(3'')-Ib	blaTEM-1B											sul2	tet(B)		Yes
SRR4419034	SAMN05900910		USDA-FSIS	5029102	62	223023	USA	TX	Food product	4,[5],12:i:-	ST-34	2016-07-01	0	0	0	0	0	0	0	0	0	0	aph(3')-Ia-like;aph(3'')-Ib;aph(6)-Id	blaTEM-1B											sul2	tet(B)		Yes
SRR4896909	SAMN05980075		USDA-FSIS	5054593	63	199854	USA	TX	Food product	4,[5],12:i:-	ST-34	2016-07-01	0	0	0	0	0	0	0	0	0	0	aph(6)-Id;aph(3'')-Ib	blaTEM-1B											sul2	tet(B)		Yes
SRR2143362	SAMN03946274		CFSAN	5173362	80	280032	USA	VA	Livestock	4,[5],12:i:-	ST-34	2015-04-03	0	0	0	0	0	0	0	0	0	0	aph(3'')-Ib;aph(6)-Id	blaTEM-1B											sul2	tet(B)		Yes
SRR3295684	SAMN04577231		FDA	5096989	92	316039	USA	VA	Livestock	4,[5],12:i:-	ST-34	2014-07-01	0	0	1	0	0	0	1	0	1	0	aph(6)-Id-like;aph(3')-Ia-like;aph(3'')-Ib	blaTEM-1B											sul2	tet(B)		Yes
SRR4106375	SAMN05720812		USDA-FSIS	5042379	50	280032	USA	VA	Food product	4,[5],12:i:-	ST-34	2015-07-01	0	0	0	0	0	0	0	0	0	0	aph(6)-Id;aph(3'')-Ib	blaTEM-1B											sul2	tet(B)		Yes
SRR1781613	SAMN03259188		CFSAN	4853906	49	280032	USA	WA	Other	4,[5],12:i:-	ST-34	2014-09-23	0	0	0	0	0	0	0	0	1	0	aph(6)-Id;aph(3'')-Ib	blaTEM-1B											sul2	tet(B)		Yes
SRR3062675	SAMN04376237		USDA-FSIS	4968815	65	129624	USA	WA	Livestock	4,[5],12:i:-	ST-34	2015-07-01	0	0	0	0	0	0	0	0	0	0	aph(6)-Id;aph(3'')-Ib	blaTEM-1B											sul2	tet(B)		Yes
SRR3932964	SAMN05416458		FDA	4955941	61	272046	USA	WA	Food product	4,[5],12:i:-	ST-34	2015-07-01	0	0	0	0	0	0	0	0	0	0	aph(3'')-Ib;aph(6)-Id	blaTEM-1B											sul2			No
SRR2973725	SAMN04316388		USDA-FSIS	4960221	64	172767	USA	WI	Livestock	4,[5],12:i:-	ST-34	2015-07-01	0	0	0	0	0	0	0	0	0	0	aph(3'')-Ib;aph(6)-Id	blaTEM-1B											sul2	tet(B)		Yes
SRR3996788	SAMN05509064		USDA-FSIS	5170024	81	149779	USA	WI	Food product	4,[5],12:i:-	ST-34	2016-07-01	0	0	0	0	0	0	0	0	0	0	aadA1;aac(3)-VIa-like;aph(3')-Ia;aph(3'')-Ib;aph(6)-Id	blaCMY-2;blaTEM-1B								floR-like			sul1;sul2-like	tet(A)-like;tet(B)		Yes
SRR4106453	SAMN05720502		USDA-FSIS	5111331	72	151442	USA	WI	Livestock	4,[5],12:i:-	ST-34	2016-07-01	0	0	0	0	0	0	0	0	0	0	aph(3')-Ia-like;aph(3'')-Ib;aph(6)-Id	blaCMY-2;blaTEM-1B											sul2	tet(B)		Yes
SRR4841822	SAMN05965121		USDA-FSIS	4976462	72	199854	USA	WI	Food product	4,[5],12:i:-	ST-34	2016-07-01	0	0	0	0	0	0	0	0	0	0	aph(3'')-Ib;aph(6)-Id	blaTEM-1B											sul2	tet(B)		Yes
SRR4897062	SAMN05980076		USDA-FSIS	5079273	63	170816	USA	WI	Food product	4,[5],12:i:-	ST-34	2016-07-01	0	0	0	0	0	0	0	0	0	0	aph(3'')-Ib;aph(6)-Id-like	blaTEM-1B											sul2	tet(B)		Yes
SRR5006497	SAMN06006078		USDA-FSIS	4984544	65	171862	USA	WI	Food product	4,[5],12:i:-	ST-34	2016-07-01	0	0	0	0	0	0	0	0	0	0	aph(3'')-Ib;aph(6)-Id-like;aph(3')-Ia-like	blaTEM-1B											sul2	tet(B)		Yes
